# Supplementary material for: Phylogenomic timetree-calibrated speciation clocks for Caenorhabditis nematodes reveal slow but disproportionate accumulation of post-zygotic reproductive isolation
Source: PLoS Genet. 2025 Sep 11;21(9):e1011852. doi: 10.1371/journal.pgen.1011852 (PMC12440214; doi:10.1371/journal.pgen.1011852)
Supplement: S2 Table — (XLSX) [file pgen.1011852.s002.xlsx]

## Sheet: Table S2
Species 1	Species 2	Median KA	Median KS	# of Ortholog Pairs for KA and KS	Mean Divergence Time (millions of generations)	Lower Bound of Divergence Time 95% HPD Interval (millions of generations)	Upper Bound of Divergence Time 95% HPD Interval (millions of generations)
C. agridulce	C. sp. 56	0.00817089	0.148076	13454	36.164	23.497	49.647
C. remanei	C. latens	0.0130953	0.168779	14764	49.634	32.373	69.278
C. briggsae	C. nigoni	0.0127965	0.228509	15341	57.055	37.448	78.047
C. brenneri	C. sp. 48	0.0225632	0.358196	11886	79.98	52.205	108.604
C. sp. 2	C. drosophilae	0.0269675	0.295875	11081	84.4	58.3	109.681
C. castelli	C. angaria	0.0240223	0.381091	9144	95.846	65.574	129.993
C. nouraguensis	C. becei	0.0231903	0.427527	14747	97.701	66.016	129.505
C. oiwi	C. kamaaina	0.023615	0.381201	13020	99.808	65.301	136.939
C. dolens	C. quiockensis	0.0248997	0.416702	13236	105.548	71.871	142.1
C. sp. 8	C. sp. 56	0.0259905	0.449365	12695	121.518	87.839	156.312
C. agridulce	C. sp. 8	0.0262206	0.457511	12435	121.518	87.839	156.312
C. zanzibari	C. tribulationis	0.0452986	0.794585	14732	174.19	115.099	234.861
C. latens	C. sp. 33	0.0312731	0.524892	13405	180.446	121.554	239.666
C. remanei	C. sp. 33	0.0302967	0.519664	14597	180.446	121.554	239.666
C. nouraguensis	C. yunquensis	0.0406481	0.724381	13535	191.774	137.696	249.256
C. yunquensis	C. becei	0.0391422	0.679256	14130	191.774	137.696	249.256
C. afra	C. sulstoni	0.0567748	0.763576	13372	204.617	126.215	281.092
C. tribulationis	C. sinica	0.0479063	0.836923	14140	205.17	143.241	273.096
C. zanzibari	C. sinica	0.0438437	0.793626	14150	205.17	143.241	273.096
C. sp. 49	C. sp. 25	0.0526948	1.04493	11911	219.476	147.658	297.806
C. tropicalis	C. wallacei	0.0509611	0.903249	13110	221.282	147.606	294.873
C. waitukubuli	C. panamensis	0.0591261	1.0711	10127	230.047	161.735	302.113
C. brenneri	C. sp. 51	0.0564917	1.02055	9615	260.541	184.429	337.057
C. sp. 48	C. sp. 51	0.0557492	0.99331	13808	260.541	184.429	337.057
C. becei	C. panamensis	0.0642608	1.09438	13555	311.165	230.948	398.471
C. nouraguensis	C. panamensis	0.0661972	1.13035	13059	311.165	230.948	398.471
C. nouraguensis	C. waitukubuli	0.0684228	1.13237	10024	311.165	230.948	398.471
C. waitukubuli	C. becei	0.0656449	1.08994	10075	311.165	230.948	398.471
C. yunquensis	C. panamensis	0.0631948	1.13696	13148	311.165	230.948	398.471
C. yunquensis	C. waitukubuli	0.0643525	1.11787	9808	311.165	230.948	398.471
C. dolens	C. sp. 8	0.0655411	1.08569	11220	312.654	227.219	400.649
C. dolens	C. sp. 56	0.0643674	1.0609	11135	312.654	227.219	400.649
C. quiockensis	C. sp. 8	0.065743	1.08784	11647	312.654	227.219	400.649
C. quiockensis	C. sp. 56	0.0641164	1.05812	11480	312.654	227.219	400.649
C. agridulce	C. dolens	0.0642069	1.06645	10812	312.654	227.219	400.649
C. agridulce	C. quiockensis	0.0642051	1.06108	11180	312.654	227.219	400.649
C. imperialis	C. sp. 25	0.0654007	1.28946	13116	315.204	225.381	410.364
C. sp. 49	C. imperialis	0.0617375	1.18909	11883	315.204	225.381	410.364
C. briggsae	C. sinica	0.0730817	1.18532	12930	323.777	235.578	411.619
C. briggsae	C. tribulationis	0.0742783	1.27205	13505	323.777	235.578	411.619
C. sinica	C. nigoni	0.071082	1.16348	13301	323.777	235.578	411.619
C. tribulationis	C. nigoni	0.0727692	1.25232	13565	323.777	235.578	411.619
C. zanzibari	C. briggsae	0.0701022	1.19162	13378	323.777	235.578	411.619
C. zanzibari	C. nigoni	0.0694119	1.17865	13555	323.777	235.578	411.619
C. doughertyi	C. wallacei	0.0716611	1.19615	13469	336.158	242.658	422.415
C. tropicalis	C. doughertyi	0.0736365	1.28452	12117	336.158	242.658	422.415
C. brenneri	C. doughertyi	0.0733251	1.27511	9129	368.52	268.157	462.931
C. brenneri	C. tropicalis	0.0776487	1.35574	8604	368.52	268.157	462.931
C. brenneri	C. wallacei	0.0749294	1.30465	9200	368.52	268.157	462.931
C. doughertyi	C. sp. 51	0.0716497	1.22043	13197	368.52	268.157	462.931
C. sp. 48	C. doughertyi	0.072122	1.24008	13179	368.52	268.157	462.931
C. sp. 48	C. tropicalis	0.0769154	1.33429	11879	368.52	268.157	462.931
C. sp. 48	C. wallacei	0.0746572	1.27701	13243	368.52	268.157	462.931
C. tropicalis	C. sp. 51	0.0772739	1.34765	11983	368.52	268.157	462.931
C. wallacei	C. sp. 51	0.0743838	1.27557	13379	368.52	268.157	462.931
C. macrosperma	C. becei	0.072611	1.22194	12506	386.847	287.358	488.962
C. macrosperma	C. panamensis	0.0755255	1.37801	12262	386.847	287.358	488.962
C. macrosperma	C. waitukubuli	0.0769754	1.29288	9596	386.847	287.358	488.962
C. macrosperma	C. yunquensis	0.0701217	1.17344	12214	386.847	287.358	488.962
C. nouraguensis	C. macrosperma	0.0749617	1.26126	12594	386.847	287.358	488.962
C. briggsae	C. latens	0.0818776	1.36735	11541	427.348	318.776	535.937
C. briggsae	C. sp. 33	0.0823723	1.38012	12823	427.348	318.776	535.937
C. latens	C. nigoni	0.0808875	1.35103	11592	427.348	318.776	535.937
C. latens	C. sinica	0.0797312	1.32032	11483	427.348	318.776	535.937
C. remanei	C. briggsae	0.0813671	1.37388	12372	427.348	318.776	535.937
C. remanei	C. nigoni	0.0803367	1.35576	12490	427.348	318.776	535.937
C. remanei	C. sinica	0.0791584	1.32809	12256	427.348	318.776	535.937
C. remanei	C. tribulationis	0.0799979	1.44021	12584	427.348	318.776	535.937
C. sinica	C. sp. 33	0.0800815	1.33489	12572	427.348	318.776	535.937
C. sp. 33	C. nigoni	0.0818041	1.35614	12888	427.348	318.776	535.937
C. tribulationis	C. latens	0.0801134	1.42384	11643	427.348	318.776	535.937
C. tribulationis	C. sp. 33	0.0810576	1.4809	13090	427.348	318.776	535.937
C. zanzibari	C. latens	0.0777038	1.34245	11571	427.348	318.776	535.937
C. zanzibari	C. remanei	0.0772983	1.35433	12544	427.348	318.776	535.937
C. zanzibari	C. sp. 33	0.0777834	1.34807	12972	427.348	318.776	535.937
C. elegans	C. inopinata	0.100382	1.71179	11387	427.578	305.58	537.683
C. brenneri	C. briggsae	0.0919989	1.5273	8632	472.884	351.028	589.171
C. brenneri	C. nigoni	0.0913722	1.4972	8770	472.884	351.028	589.171
C. brenneri	C. sp. 33	0.0831809	1.42935	8719	472.884	351.028	589.171
C. briggsae	C. sp. 51	0.0916623	1.50138	12509	472.884	351.028	589.171
C. briggsae	C. wallacei	0.0918969	1.51684	12828	472.884	351.028	589.171
C. doughertyi	C. briggsae	0.090824	1.49156	12579	472.884	351.028	589.171
C. doughertyi	C. nigoni	0.0897853	1.4746	12638	472.884	351.028	589.171
C. doughertyi	C. sp. 33	0.0805541	1.34468	12809	472.884	351.028	589.171
C. sp. 48	C. briggsae	0.0911055	1.47811	12401	472.884	351.028	589.171
C. sp. 48	C. nigoni	0.0906867	1.46031	12457	472.884	351.028	589.171
C. sp. 48	C. sp. 33	0.0833846	1.39304	12681	472.884	351.028	589.171
C. sp. 51	C. nigoni	0.0909647	1.48243	12564	472.884	351.028	589.171
C. sp. 51	C. sp. 33	0.0832928	1.38696	12772	472.884	351.028	589.171
C. tropicalis	C. briggsae	0.0947629	1.58318	11725	472.884	351.028	589.171
C. tropicalis	C. nigoni	0.0919291	1.55565	11848	472.884	351.028	589.171
C. tropicalis	C. sp. 33	0.0835743	1.44223	11693	472.884	351.028	589.171
C. wallacei	C. nigoni	0.09093	1.49701	12814	472.884	351.028	589.171
C. wallacei	C. sp. 33	0.0820398	1.35675	13020	472.884	351.028	589.171
C. brenneri	C. latens	0.0835511	1.4215	8077	472.884	351.028	589.171
C. brenneri	C. remanei	0.0826383	1.43876	8558	472.884	351.028	589.171
C. brenneri	C. sinica	0.0900774	1.47714	8719	472.884	351.028	589.171
C. brenneri	C. tribulationis	0.0922343	1.58069	8784	472.884	351.028	589.171
C. brenneri	C. zanzibari	0.0882804	1.48951	8702	472.884	351.028	589.171
C. doughertyi	C. latens	0.0804783	1.38223	11499	472.884	351.028	589.171
C. doughertyi	C. sinica	0.0887225	1.47644	12352	472.884	351.028	589.171
C. doughertyi	C. tribulationis	0.0889449	1.64575	12819	472.884	351.028	589.171
C. latens	C. sp. 51	0.0830371	1.41039	11485	472.884	351.028	589.171
C. latens	C. wallacei	0.082062	1.38646	11634	472.884	351.028	589.171
C. remanei	C. doughertyi	0.0801965	1.38855	12293	472.884	351.028	589.171
C. remanei	C. sp. 51	0.0812732	1.41217	12170	472.884	351.028	589.171
C. remanei	C. wallacei	0.0810106	1.38572	12454	472.884	351.028	589.171
C. sinica	C. sp. 51	0.0906413	1.48697	12154	472.884	351.028	589.171
C. sp. 48	C. latens	0.0831548	1.39427	11370	472.884	351.028	589.171
C. sp. 48	C. remanei	0.0822826	1.40005	12164	472.884	351.028	589.171
C. sp. 48	C. sinica	0.0896655	1.43693	12151	472.884	351.028	589.171
C. sp. 48	C. tribulationis	0.0906342	1.51981	12623	472.884	351.028	589.171
C. sp. 48	C. zanzibari	0.0868298	1.44483	12557	472.884	351.028	589.171
C. tribulationis	C. sp. 51	0.0911249	1.59702	12707	472.884	351.028	589.171
C. tribulationis	C. wallacei	0.0908258	1.66815	13013	472.884	351.028	589.171
C. tropicalis	C. latens	0.0839589	1.44488	10725	472.884	351.028	589.171
C. tropicalis	C. remanei	0.0836988	1.46028	11397	472.884	351.028	589.171
C. tropicalis	C. sinica	0.0916516	1.56344	11676	472.884	351.028	589.171
C. tropicalis	C. tribulationis	0.0930541	1.68248	11817	472.884	351.028	589.171
C. wallacei	C. sinica	0.0899159	1.52045	12438	472.884	351.028	589.171
C. zanzibari	C. doughertyi	0.0865037	1.47576	12773	472.884	351.028	589.171
C. zanzibari	C. sp. 51	0.0880351	1.48493	12661	472.884	351.028	589.171
C. zanzibari	C. tropicalis	0.0896087	1.55719	11708	472.884	351.028	589.171
C. zanzibari	C. wallacei	0.0874177	1.49431	12955	472.884	351.028	589.171
C. japonica	C. imperialis	0.098464	1.7072	9070	477.01	349.362	598.652
C. japonica	C. sp. 25	0.101656	1.72537	8843	477.01	349.362	598.652
C. sp. 49	C. japonica	0.0985335	1.7526	8057	477.01	349.362	598.652
C. angaria	C. sp. 56	0.11097	1.53105	7414	477.55	351.931	613.474
C. castelli	C. dolens	0.0957059	1.49634	10529	477.55	351.931	613.474
C. castelli	C. quiockensis	0.0961959	1.48034	11051	477.55	351.931	613.474
C. castelli	C. sp. 8	0.108504	1.62386	10876	477.55	351.931	613.474
C. castelli	C. sp. 56	0.106596	1.50919	10746	477.55	351.931	613.474
C. dolens	C. angaria	0.0987589	1.50837	7342	477.55	351.931	613.474
C. quiockensis	C. angaria	0.0997049	1.49533	7561	477.55	351.931	613.474
C. sp. 8	C. angaria	0.112122	1.62715	7484	477.55	351.931	613.474
C. agridulce	C. angaria	0.109596	1.52839	7239	477.55	351.931	613.474
C. agridulce	C. castelli	0.105373	1.51337	10361	477.55	351.931	613.474
C. afra	C. becei	0.112288	1.72676	11854	492.056	371.213	621.983
C. afra	C. panamensis	0.11399	1.99311	11652	492.056	371.213	621.983
C. afra	C. waitukubuli	0.11291	1.79432	8945	492.056	371.213	621.983
C. afra	C. yunquensis	0.111485	1.57637	11594	492.056	371.213	621.983
C. macrosperma	C. afra	0.112251	1.57307	11712	492.056	371.213	621.983
C. macrosperma	C. sulstoni	0.107418	1.5275	11765	492.056	371.213	621.983
C. nouraguensis	C. afra	0.11551	1.76689	11850	492.056	371.213	621.983
C. nouraguensis	C. sulstoni	0.112057	1.68397	11944	492.056	371.213	621.983
C. sulstoni	C. becei	0.108752	1.64317	12007	492.056	371.213	621.983
C. sulstoni	C. panamensis	0.110983	1.88212	11806	492.056	371.213	621.983
C. waitukubuli	C. sulstoni	0.108467	1.71789	9008	492.056	371.213	621.983
C. yunquensis	C. sulstoni	0.107379	1.53388	11786	492.056	371.213	621.983
C. remanei	C. sp. 54	0.0742525	1.26738	11722	524.577	399.503	659.653
C. sp. 54	C. latens	0.0757109	1.26638	11098	524.577	399.503	659.653
C. sp. 54	C. sp. 33	0.0752188	1.22671	12171	524.577	399.503	659.653
C. brenneri	C. sp. 54	0.0800245	1.35889	8236	524.577	399.503	659.653
C. briggsae	C. sp. 54	0.0867801	1.43012	11910	524.577	399.503	659.653
C. doughertyi	C. sp. 54	0.0777446	1.24007	12180	524.577	399.503	659.653
C. sp. 48	C. sp. 54	0.0804398	1.34586	12048	524.577	399.503	659.653
C. sp. 54	C. nigoni	0.0860805	1.42006	12045	524.577	399.503	659.653
C. sp. 54	C. sinica	0.0853487	1.43057	11715	524.577	399.503	659.653
C. sp. 54	C. sp. 51	0.0793856	1.31129	12068	524.577	399.503	659.653
C. sp. 54	C. wallacei	0.079033	1.30427	12323	524.577	399.503	659.653
C. tropicalis	C. sp. 54	0.0819348	1.39174	11182	524.577	399.503	659.653
C. tribulationis	C. sp. 54	0.0856448	1.60198	12144	524.577	399.503	659.653
C. zanzibari	C. sp. 54	0.0833211	1.44304	12104	524.577	399.503	659.653
C. elegans	C. latens	0.08898	1.60905	10920	530.278	401.463	664.43
C. elegans	C. remanei	0.0888364	1.62254	11511	530.278	401.463	664.43
C. elegans	C. sp. 33	0.0900272	1.59141	11956	530.278	401.463	664.43
C. inopinata	C. sp. 33	0.104806	1.74716	11067	530.278	401.463	664.43
C. latens	C. inopinata	0.104212	1.7428	10145	530.278	401.463	664.43
C. remanei	C. inopinata	0.10385	1.7507	10622	530.278	401.463	664.43
C. brenneri	C. inopinata	0.107398	1.82401	7491	530.278	401.463	664.43
C. briggsae	C. inopinata	0.114046	1.87778	11298	530.278	401.463	664.43
C. doughertyi	C. inopinata	0.105547	1.78725	11024	530.278	401.463	664.43
C. elegans	C. brenneri	0.0917799	1.70227	8164	530.278	401.463	664.43
C. elegans	C. briggsae	0.100015	1.71948	12436	530.278	401.463	664.43
C. elegans	C. doughertyi	0.0917764	1.63115	11898	530.278	401.463	664.43
C. elegans	C. nigoni	0.098067	1.70303	11909	530.278	401.463	664.43
C. elegans	C. sinica	0.0977373	1.73039	11398	530.278	401.463	664.43
C. elegans	C. sp. 48	0.094088	1.67626	11700	530.278	401.463	664.43
C. elegans	C. sp. 51	0.0937036	1.6703	11893	530.278	401.463	664.43
C. elegans	C. sp. 54	0.0780467	1.38495	11530	530.278	401.463	664.43
C. elegans	C. tribulationis	0.0988538	1.85566	12063	530.278	401.463	664.43
C. elegans	C. tropicalis	0.0955839	1.75125	11126	530.278	401.463	664.43
C. elegans	C. wallacei	0.0937062	1.66997	12245	530.278	401.463	664.43
C. elegans	C. zanzibari	0.0956538	1.72114	11965	530.278	401.463	664.43
C. inopinata	C. nigoni	0.112514	1.86427	11110	530.278	401.463	664.43
C. inopinata	C. sinica	0.111497	1.85825	10519	530.278	401.463	664.43
C. inopinata	C. sp. 51	0.107903	1.81055	11005	530.278	401.463	664.43
C. sp. 48	C. inopinata	0.107979	1.80859	10808	530.278	401.463	664.43
C. sp. 54	C. inopinata	0.0931406	1.51247	10695	530.278	401.463	664.43
C. tribulationis	C. inopinata	0.112192	1.94582	11158	530.278	401.463	664.43
C. tropicalis	C. inopinata	0.108353	1.88951	10395	530.278	401.463	664.43
C. wallacei	C. inopinata	0.107225	1.85427	11323	530.278	401.463	664.43
C. zanzibari	C. inopinata	0.109466	1.86978	11107	530.278	401.463	664.43
C. afra	C. imperialis	0.123355	1.85838	11491	567.794	422.736	708.447
C. afra	C. sp. 25	0.125764	2.20659	11455	567.794	422.736	708.447
C. imperialis	C. becei	0.114189	1.76416	11850	567.794	422.736	708.447
C. imperialis	C. sulstoni	0.119451	1.80482	11584	567.794	422.736	708.447
C. imperialis	C. yunquensis	0.114054	1.74326	11698	567.794	422.736	708.447
C. japonica	C. afra	0.121838	2.12396	8561	567.794	422.736	708.447
C. japonica	C. becei	0.112363	1.86466	8722	567.794	422.736	708.447
C. japonica	C. sulstoni	0.117697	1.97372	8618	567.794	422.736	708.447
C. japonica	C. yunquensis	0.11238	1.97848	8557	567.794	422.736	708.447
C. macrosperma	C. imperialis	0.114152	1.8754	11446	567.794	422.736	708.447
C. macrosperma	C. japonica	0.114386	1.93733	8576	567.794	422.736	708.447
C. macrosperma	C. sp. 25	0.118608	2.05728	11461	567.794	422.736	708.447
C. macrosperma	C. sp. 49	0.114663	1.933	10150	567.794	422.736	708.447
C. nouraguensis	C. imperialis	0.115738	1.81418	11577	567.794	422.736	708.447
C. nouraguensis	C. japonica	0.115198	1.89353	8606	567.794	422.736	708.447
C. nouraguensis	C. sp. 25	0.118483	1.96462	11516	567.794	422.736	708.447
C. nouraguensis	C. sp. 49	0.11516	1.89154	10239	567.794	422.736	708.447
C. sp. 25	C. becei	0.117067	1.93365	11493	567.794	422.736	708.447
C. sp. 25	C. sulstoni	0.12274	2.09827	11493	567.794	422.736	708.447
C. sp. 49	C. afra	0.12244	1.90751	10190	567.794	422.736	708.447
C. sp. 49	C. becei	0.113273	1.84789	10249	567.794	422.736	708.447
C. sp. 49	C. sulstoni	0.119789	1.86397	10197	567.794	422.736	708.447
C. sp. 49	C. yunquensis	0.112156	1.82569	10032	567.794	422.736	708.447
C. yunquensis	C. sp. 25	0.11537	1.99146	11276	567.794	422.736	708.447
C. imperialis	C. panamensis	0.115505	1.86693	11732	567.794	422.736	708.447
C. imperialis	C. waitukubuli	0.11266	1.84082	8860	567.794	422.736	708.447
C. japonica	C. panamensis	0.114734	1.89952	8656	567.794	422.736	708.447
C. japonica	C. waitukubuli	0.112006	1.80381	7120	567.794	422.736	708.447
C. sp. 25	C. panamensis	0.117654	1.98993	11405	567.794	422.736	708.447
C. sp. 49	C. panamensis	0.114678	1.96034	10179	567.794	422.736	708.447
C. sp. 49	C. waitukubuli	0.111232	1.9115	7962	567.794	422.736	708.447
C. waitukubuli	C. sp. 25	0.115612	1.93509	8764	567.794	422.736	708.447
C. sp. 30	C. drosophilae	0.12772	2.11572	10033	576.087	398.26	762.479
C. sp. 30	C. sp. 2	0.125384	2.10312	10093	576.087	398.26	762.479
C. portoensis	C. sp. 27	0.103288	1.71998	10627	628.909	424.538	848.748
C. brenneri	C. kamaaina	0.1103	1.9505	8094	645.492	482.06	804.302
C. brenneri	C. oiwi	0.10592	1.96721	7533	645.492	482.06	804.302
C. doughertyi	C. kamaaina	0.107958	1.95017	11716	645.492	482.06	804.302
C. elegans	C. kamaaina	0.105525	1.94163	11704	645.492	482.06	804.302
C. elegans	C. oiwi	0.103638	1.9931	11001	645.492	482.06	804.302
C. kamaaina	C. briggsae	0.113861	1.93101	11826	645.492	482.06	804.302
C. kamaaina	C. inopinata	0.118066	2.10799	10962	645.492	482.06	804.302
C. kamaaina	C. latens	0.105688	1.83556	10852	645.492	482.06	804.302
C. kamaaina	C. nigoni	0.111645	1.88914	11902	645.492	482.06	804.302
C. kamaaina	C. sinica	0.112383	1.90343	11537	645.492	482.06	804.302
C. kamaaina	C. sp. 33	0.10635	1.86277	11760	645.492	482.06	804.302
C. kamaaina	C. sp. 51	0.109298	1.97162	11715	645.492	482.06	804.302
C. kamaaina	C. sp. 54	0.0980484	1.78871	11368	645.492	482.06	804.302
C. kamaaina	C. tribulationis	0.112505	1.94355	11886	645.492	482.06	804.302
C. kamaaina	C. wallacei	0.10724	1.94341	11995	645.492	482.06	804.302
C. oiwi	C. briggsae	0.111623	1.94798	11094	645.492	482.06	804.302
C. oiwi	C. doughertyi	0.106034	2.02617	11071	645.492	482.06	804.302
C. oiwi	C. inopinata	0.116009	2.12114	10371	645.492	482.06	804.302
C. oiwi	C. latens	0.104285	1.87327	10190	645.492	482.06	804.302
C. oiwi	C. nigoni	0.109899	1.91747	11105	645.492	482.06	804.302
C. oiwi	C. remanei	0.102805	1.90099	10676	645.492	482.06	804.302
C. oiwi	C. sinica	0.110637	1.89399	10623	645.492	482.06	804.302
C. oiwi	C. sp. 33	0.104889	1.92383	11136	645.492	482.06	804.302
C. oiwi	C. sp. 51	0.106694	2.01205	11057	645.492	482.06	804.302
C. oiwi	C. sp. 54	0.0956301	1.86691	10746	645.492	482.06	804.302
C. oiwi	C. tribulationis	0.111136	1.88629	11194	645.492	482.06	804.302
C. oiwi	C. tropicalis	0.107669	2.02984	10356	645.492	482.06	804.302
C. oiwi	C. wallacei	0.105616	2.02737	11407	645.492	482.06	804.302
C. oiwi	C. zanzibari	0.108147	1.92425	11142	645.492	482.06	804.302
C. remanei	C. kamaaina	0.104677	1.86442	11399	645.492	482.06	804.302
C. sp. 48	C. kamaaina	0.109291	1.92265	11485	645.492	482.06	804.302
C. sp. 48	C. oiwi	0.105963	1.92794	10901	645.492	482.06	804.302
C. tropicalis	C. kamaaina	0.11026	1.98532	11165	645.492	482.06	804.302
C. zanzibari	C. kamaaina	0.110328	1.91642	11872	645.492	482.06	804.302
C. afra	C. briggsae	0.133186	3.14747	11206	713.016	537.265	888.253
C. afra	C. doughertyi	0.127965	3.82357	11153	713.016	537.265	888.253
C. afra	C. inopinata	0.137774	3.20933	10628	713.016	537.265	888.253
C. afra	C. kamaaina	0.127721	2.87202	11125	713.016	537.265	888.253
C. afra	C. latens	0.126161	3.04754	10212	713.016	537.265	888.253
C. afra	C. nigoni	0.131745	3.06301	11144	713.016	537.265	888.253
C. afra	C. oiwi	0.125209	2.40027	10533	713.016	537.265	888.253
C. afra	C. remanei	0.124016	3.1015	10731	713.016	537.265	888.253
C. afra	C. sinica	0.130224	2.9755	10599	713.016	537.265	888.253
C. afra	C. sp. 33	0.12516	3.45921	11167	713.016	537.265	888.253
C. afra	C. sp. 51	0.126833	3.57328	11160	713.016	537.265	888.253
C. afra	C. sp. 54	0.116923	3.10761	10706	713.016	537.265	888.253
C. afra	C. tribulationis	0.131388	2.35749	11262	713.016	537.265	888.253
C. afra	C. tropicalis	0.128489	3.38219	10370	713.016	537.265	888.253
C. afra	C. wallacei	0.127432	4.03131	11420	713.016	537.265	888.253
C. afra	C. zanzibari	0.127698	2.98139	11205	713.016	537.265	888.253
C. brenneri	C. afra	0.129057	3.31474	7459	713.016	537.265	888.253
C. brenneri	C. imperialis	0.124275	2.70279	7574	713.016	537.265	888.253
C. brenneri	C. japonica	0.127301	2.2544	5944	713.016	537.265	888.253
C. brenneri	C. macrosperma	0.119097	2.48723	7448	713.016	537.265	888.253
C. brenneri	C. sp. 25	0.127361	2.5452	7381	713.016	537.265	888.253
C. brenneri	C. sp. 49	0.122647	2.75509	6665	713.016	537.265	888.253
C. brenneri	C. sulstoni	0.125869	2.87816	7517	713.016	537.265	888.253
C. briggsae	C. sp. 25	0.133068	2.44628	11141	713.016	537.265	888.253
C. briggsae	C. sulstoni	0.128923	2.76357	11287	713.016	537.265	888.253
C. doughertyi	C. becei	0.116522	2.39628	11224	713.016	537.265	888.253
C. doughertyi	C. panamensis	0.117546	2.2805	11088	713.016	537.265	888.253
C. doughertyi	C. sp. 25	0.127668	2.7209	11078	713.016	537.265	888.253
C. doughertyi	C. sulstoni	0.122832	3.21439	11173	713.016	537.265	888.253
C. doughertyi	C. waitukubuli	0.117356	2.3191	8646	713.016	537.265	888.253
C. doughertyi	C. yunquensis	0.115485	2.76417	10968	713.016	537.265	888.253
C. elegans	C. afra	0.126077	3.46165	11138	713.016	537.265	888.253
C. elegans	C. becei	0.116049	2.33848	11302	713.016	537.265	888.253
C. elegans	C. imperialis	0.124108	2.95964	11199	713.016	537.265	888.253
C. elegans	C. japonica	0.125386	2.19296	8517	713.016	537.265	888.253
C. elegans	C. macrosperma	0.116419	2.58422	11118	713.016	537.265	888.253
C. elegans	C. nouraguensis	0.118159	2.36374	11251	713.016	537.265	888.253
C. elegans	C. panamensis	0.117264	2.27176	11207	713.016	537.265	888.253
C. elegans	C. sp. 25	0.126394	2.60147	11120	713.016	537.265	888.253
C. elegans	C. sp. 49	0.122414	2.98222	9870	713.016	537.265	888.253
C. elegans	C. sulstoni	0.122496	3.01839	11228	713.016	537.265	888.253
C. elegans	C. waitukubuli	0.114529	2.26096	8643	713.016	537.265	888.253
C. elegans	C. yunquensis	0.114841	2.66009	11028	713.016	537.265	888.253
C. imperialis	C. briggsae	0.130281	2.63062	11203	713.016	537.265	888.253
C. imperialis	C. doughertyi	0.1244	3.12012	11113	713.016	537.265	888.253
C. imperialis	C. inopinata	0.133903	2.97005	10619	713.016	537.265	888.253
C. imperialis	C. kamaaina	0.125332	2.46196	11371	713.016	537.265	888.253
C. imperialis	C. latens	0.122682	2.57136	10218	713.016	537.265	888.253
C. imperialis	C. nigoni	0.128454	2.52672	11226	713.016	537.265	888.253
C. imperialis	C. oiwi	0.123558	2.21972	10523	713.016	537.265	888.253
C. imperialis	C. remanei	0.122338	2.62974	10739	713.016	537.265	888.253
C. imperialis	C. sinica	0.127797	2.44842	10784	713.016	537.265	888.253
C. imperialis	C. sp. 33	0.124209	2.85289	11096	713.016	537.265	888.253
C. imperialis	C. sp. 51	0.12577	2.91595	11095	713.016	537.265	888.253
C. imperialis	C. sp. 54	0.116494	2.79181	10652	713.016	537.265	888.253
C. imperialis	C. tribulationis	0.128674	2.16143	11249	713.016	537.265	888.253
C. imperialis	C. tropicalis	0.12521	2.92357	10554	713.016	537.265	888.253
C. imperialis	C. wallacei	0.125568	3.2318	11424	713.016	537.265	888.253
C. imperialis	C. zanzibari	0.125771	2.47358	11215	713.016	537.265	888.253
C. inopinata	C. becei	0.127406	2.43419	10737	713.016	537.265	888.253
C. inopinata	C. panamensis	0.129653	2.43719	10620	713.016	537.265	888.253
C. inopinata	C. sp. 25	0.136975	2.7138	10582	713.016	537.265	888.253
C. inopinata	C. sulstoni	0.133381	2.84075	10731	713.016	537.265	888.253
C. japonica	C. briggsae	0.13195	2.18556	8518	713.016	537.265	888.253
C. japonica	C. doughertyi	0.12493	2.26849	8446	713.016	537.265	888.253
C. japonica	C. inopinata	0.137126	2.37474	8324	713.016	537.265	888.253
C. japonica	C. kamaaina	0.127475	2.15525	8804	713.016	537.265	888.253
C. japonica	C. latens	0.124545	2.10068	7844	713.016	537.265	888.253
C. japonica	C. nigoni	0.130864	2.1322	8692	713.016	537.265	888.253
C. japonica	C. oiwi	0.125186	2.07896	8126	713.016	537.265	888.253
C. japonica	C. remanei	0.122106	2.1205	8172	713.016	537.265	888.253
C. japonica	C. sinica	0.130345	2.13996	8369	713.016	537.265	888.253
C. japonica	C. sp. 33	0.123962	2.17212	8384	713.016	537.265	888.253
C. japonica	C. sp. 51	0.12759	2.23954	8475	713.016	537.265	888.253
C. japonica	C. sp. 54	0.117267	2.04603	8263	713.016	537.265	888.253
C. japonica	C. tribulationis	0.130615	2.07472	8551	713.016	537.265	888.253
C. japonica	C. tropicalis	0.126509	2.33461	8375	713.016	537.265	888.253
C. japonica	C. wallacei	0.126316	2.32148	8679	713.016	537.265	888.253
C. japonica	C. zanzibari	0.128479	2.1165	8570	713.016	537.265	888.253
C. kamaaina	C. becei	0.117156	2.1067	11482	713.016	537.265	888.253
C. kamaaina	C. panamensis	0.119335	2.10689	11294	713.016	537.265	888.253
C. kamaaina	C. sp. 25	0.128428	2.35529	11135	713.016	537.265	888.253
C. kamaaina	C. sulstoni	0.124283	2.54417	11241	713.016	537.265	888.253
C. kamaaina	C. waitukubuli	0.116431	2.05658	8863	713.016	537.265	888.253
C. kamaaina	C. yunquensis	0.116321	2.30181	11172	713.016	537.265	888.253
C. latens	C. sp. 25	0.126399	2.39439	10124	713.016	537.265	888.253
C. latens	C. sulstoni	0.121808	2.6523	10244	713.016	537.265	888.253
C. macrosperma	C. briggsae	0.123944	2.41541	11145	713.016	537.265	888.253
C. macrosperma	C. doughertyi	0.118642	2.6915	11127	713.016	537.265	888.253
C. macrosperma	C. inopinata	0.128288	2.54423	10573	713.016	537.265	888.253
C. macrosperma	C. kamaaina	0.118869	2.34666	11074	713.016	537.265	888.253
C. macrosperma	C. latens	0.116947	2.31256	10156	713.016	537.265	888.253
C. macrosperma	C. nigoni	0.123185	2.34608	11070	713.016	537.265	888.253
C. macrosperma	C. oiwi	0.118151	2.14065	10511	713.016	537.265	888.253
C. macrosperma	C. remanei	0.115435	2.34291	10658	713.016	537.265	888.253
C. macrosperma	C. sinica	0.12087	2.31858	10548	713.016	537.265	888.253
C. macrosperma	C. sp. 33	0.116835	2.49758	11145	713.016	537.265	888.253
C. macrosperma	C. sp. 51	0.119186	2.58753	11121	713.016	537.265	888.253
C. macrosperma	C. sp. 54	0.106237	2.35329	10689	713.016	537.265	888.253
C. macrosperma	C. tribulationis	0.121817	2.05259	11197	713.016	537.265	888.253
C. macrosperma	C. tropicalis	0.119422	2.51452	10325	713.016	537.265	888.253
C. macrosperma	C. wallacei	0.118576	2.73866	11388	713.016	537.265	888.253
C. macrosperma	C. zanzibari	0.120218	2.31881	11128	713.016	537.265	888.253
C. nouraguensis	C. doughertyi	0.118296	2.39518	11277	713.016	537.265	888.253
C. nouraguensis	C. inopinata	0.129313	2.43765	10689	713.016	537.265	888.253
C. nouraguensis	C. kamaaina	0.120176	2.14679	11225	713.016	537.265	888.253
C. nouraguensis	C. oiwi	0.11845	1.98684	10659	713.016	537.265	888.253
C. nouraguensis	C. tropicalis	0.120666	2.3298	10470	713.016	537.265	888.253
C. nouraguensis	C. wallacei	0.120006	2.43941	11525	713.016	537.265	888.253
C. oiwi	C. becei	0.116463	1.96109	10600	713.016	537.265	888.253
C. oiwi	C. panamensis	0.117443	2.01218	10471	713.016	537.265	888.253
C. oiwi	C. sp. 25	0.126588	2.21347	10556	713.016	537.265	888.253
C. oiwi	C. sulstoni	0.122003	2.1933	10597	713.016	537.265	888.253
C. oiwi	C. waitukubuli	0.114387	1.93016	8210	713.016	537.265	888.253
C. oiwi	C. yunquensis	0.115542	2.07029	10368	713.016	537.265	888.253
C. remanei	C. sp. 25	0.124546	2.40902	10611	713.016	537.265	888.253
C. remanei	C. sulstoni	0.119917	2.69045	10795	713.016	537.265	888.253
C. sinica	C. sp. 25	0.130971	2.37802	10525	713.016	537.265	888.253
C. sinica	C. sulstoni	0.127686	2.60776	10664	713.016	537.265	888.253
C. sp. 25	C. nigoni	0.132555	2.37575	11103	713.016	537.265	888.253
C. sp. 25	C. sp. 33	0.126433	2.51455	11097	713.016	537.265	888.253
C. sp. 25	C. sp. 51	0.129307	2.58075	11074	713.016	537.265	888.253
C. sp. 48	C. afra	0.127091	3.23354	10923	713.016	537.265	888.253
C. sp. 48	C. imperialis	0.12433	2.63275	10894	713.016	537.265	888.253
C. sp. 48	C. japonica	0.125829	2.16225	8287	713.016	537.265	888.253
C. sp. 48	C. macrosperma	0.11821	2.40561	10898	713.016	537.265	888.253
C. sp. 48	C. sp. 25	0.128046	2.44344	10865	713.016	537.265	888.253
C. sp. 48	C. sp. 49	0.122444	2.70618	9685	713.016	537.265	888.253
C. sp. 48	C. sulstoni	0.124039	2.7845	10981	713.016	537.265	888.253
C. sp. 49	C. briggsae	0.128984	2.69252	9925	713.016	537.265	888.253
C. sp. 49	C. doughertyi	0.122483	3.17972	9888	713.016	537.265	888.253
C. sp. 49	C. inopinata	0.133282	3.0294	9471	713.016	537.265	888.253
C. sp. 49	C. kamaaina	0.124851	2.53297	9925	713.016	537.265	888.253
C. sp. 49	C. latens	0.122118	2.65938	9139	713.016	537.265	888.253
C. sp. 49	C. nigoni	0.127776	2.62528	9984	713.016	537.265	888.253
C. sp. 49	C. oiwi	0.124156	2.24054	9420	713.016	537.265	888.253
C. sp. 49	C. remanei	0.120798	2.71481	9503	713.016	537.265	888.253
C. sp. 49	C. sinica	0.125782	2.54526	9500	713.016	537.265	888.253
C. sp. 49	C. sp. 33	0.12233	2.92886	9869	713.016	537.265	888.253
C. sp. 49	C. sp. 51	0.123963	2.98222	9876	713.016	537.265	888.253
C. sp. 49	C. sp. 54	0.115325	2.87399	9553	713.016	537.265	888.253
C. sp. 49	C. tribulationis	0.127601	2.26286	9959	713.016	537.265	888.253
C. sp. 49	C. tropicalis	0.124048	3.02339	9336	713.016	537.265	888.253
C. sp. 49	C. wallacei	0.12391	3.31712	10173	713.016	537.265	888.253
C. sp. 49	C. zanzibari	0.125237	2.57422	9955	713.016	537.265	888.253
C. sp. 51	C. sulstoni	0.123751	3.03729	11188	713.016	537.265	888.253
C. sp. 54	C. sp. 25	0.118854	2.49758	10690	713.016	537.265	888.253
C. sp. 54	C. sulstoni	0.113767	2.71907	10782	713.016	537.265	888.253
C. sulstoni	C. nigoni	0.128461	2.69432	11241	713.016	537.265	888.253
C. sulstoni	C. sp. 33	0.121355	2.9563	11223	713.016	537.265	888.253
C. tribulationis	C. sp. 25	0.131488	2.19999	11177	713.016	537.265	888.253
C. tribulationis	C. sulstoni	0.127675	2.2154	11377	713.016	537.265	888.253
C. tropicalis	C. becei	0.118221	2.30108	10607	713.016	537.265	888.253
C. tropicalis	C. panamensis	0.119348	2.26845	10494	713.016	537.265	888.253
C. tropicalis	C. sp. 25	0.128655	2.64698	10326	713.016	537.265	888.253
C. tropicalis	C. sulstoni	0.124781	2.88	10519	713.016	537.265	888.253
C. tropicalis	C. waitukubuli	0.117262	2.25054	8310	713.016	537.265	888.253
C. tropicalis	C. yunquensis	0.118186	2.624	10376	713.016	537.265	888.253
C. waitukubuli	C. inopinata	0.125775	2.36236	8205	713.016	537.265	888.253
C. waitukubuli	C. wallacei	0.116913	2.32312	8860	713.016	537.265	888.253
C. wallacei	C. becei	0.11702	2.43086	11503	713.016	537.265	888.253
C. wallacei	C. panamensis	0.118469	2.3241	11325	713.016	537.265	888.253
C. wallacei	C. sp. 25	0.128336	2.73926	11398	713.016	537.265	888.253
C. wallacei	C. sulstoni	0.123691	3.26342	11505	713.016	537.265	888.253
C. yunquensis	C. inopinata	0.127372	2.64569	10512	713.016	537.265	888.253
C. yunquensis	C. wallacei	0.116773	2.83301	11264	713.016	537.265	888.253
C. zanzibari	C. sp. 25	0.128905	2.37211	11159	713.016	537.265	888.253
C. zanzibari	C. sulstoni	0.12563	2.62502	11307	713.016	537.265	888.253
C. becei	C. nigoni	0.122695	2.10647	11359	713.016	537.265	888.253
C. becei	C. sp. 33	0.114622	2.21305	11217	713.016	537.265	888.253
C. brenneri	C. becei	0.117379	2.18988	7608	713.016	537.265	888.253
C. brenneri	C. panamensis	0.118867	2.14518	7552	713.016	537.265	888.253
C. brenneri	C. waitukubuli	0.117687	2.18149	6065	713.016	537.265	888.253
C. brenneri	C. yunquensis	0.116965	2.44341	7405	713.016	537.265	888.253
C. briggsae	C. becei	0.123773	2.16425	11324	713.016	537.265	888.253
C. briggsae	C. panamensis	0.12377	2.13397	11189	713.016	537.265	888.253
C. briggsae	C. waitukubuli	0.121755	2.13299	8669	713.016	537.265	888.253
C. briggsae	C. yunquensis	0.122827	2.42539	11080	713.016	537.265	888.253
C. latens	C. becei	0.11492	2.09409	10294	713.016	537.265	888.253
C. latens	C. panamensis	0.116569	2.05308	10226	713.016	537.265	888.253
C. nouraguensis	C. brenneri	0.120826	2.21945	7487	713.016	537.265	888.253
C. nouraguensis	C. briggsae	0.12469	2.18625	11258	713.016	537.265	888.253
C. nouraguensis	C. latens	0.117388	2.11319	10217	713.016	537.265	888.253
C. nouraguensis	C. nigoni	0.12431	2.14449	11177	713.016	537.265	888.253
C. nouraguensis	C. remanei	0.115511	2.14434	10790	713.016	537.265	888.253
C. nouraguensis	C. sinica	0.123027	2.06734	10687	713.016	537.265	888.253
C. nouraguensis	C. sp. 33	0.117141	2.22185	11243	713.016	537.265	888.253
C. nouraguensis	C. sp. 48	0.119098	2.16447	11058	713.016	537.265	888.253
C. nouraguensis	C. sp. 51	0.119866	2.32109	11237	713.016	537.265	888.253
C. nouraguensis	C. sp. 54	0.108727	2.17436	10866	713.016	537.265	888.253
C. nouraguensis	C. tribulationis	0.123309	1.94112	11341	713.016	537.265	888.253
C. nouraguensis	C. zanzibari	0.120736	2.12106	11273	713.016	537.265	888.253
C. panamensis	C. nigoni	0.12282	2.06115	11197	713.016	537.265	888.253
C. panamensis	C. sp. 33	0.116832	2.13332	11122	713.016	537.265	888.253
C. remanei	C. becei	0.114009	2.11064	10880	713.016	537.265	888.253
C. remanei	C. panamensis	0.115202	2.07779	10770	713.016	537.265	888.253
C. remanei	C. waitukubuli	0.114546	2.08495	8444	713.016	537.265	888.253
C. remanei	C. yunquensis	0.112972	2.35893	10608	713.016	537.265	888.253
C. sinica	C. becei	0.12054	2.03649	10886	713.016	537.265	888.253
C. sinica	C. panamensis	0.121204	1.9869	10724	713.016	537.265	888.253
C. sp. 48	C. becei	0.117876	2.14481	10997	713.016	537.265	888.253
C. sp. 48	C. panamensis	0.118372	2.10597	10875	713.016	537.265	888.253
C. sp. 48	C. waitukubuli	0.117124	2.13842	8506	713.016	537.265	888.253
C. sp. 48	C. yunquensis	0.116295	2.43133	10729	713.016	537.265	888.253
C. sp. 51	C. becei	0.117809	2.31586	11183	713.016	537.265	888.253
C. sp. 51	C. panamensis	0.118366	2.21312	11032	713.016	537.265	888.253
C. sp. 54	C. becei	0.10636	2.14945	10773	713.016	537.265	888.253
C. sp. 54	C. panamensis	0.108003	2.06024	10621	713.016	537.265	888.253
C. tribulationis	C. becei	0.12091	1.91476	11365	713.016	537.265	888.253
C. tribulationis	C. panamensis	0.121616	1.93941	11229	713.016	537.265	888.253
C. waitukubuli	C. latens	0.114544	2.06996	8034	713.016	537.265	888.253
C. waitukubuli	C. nigoni	0.120027	2.07364	8771	713.016	537.265	888.253
C. waitukubuli	C. sinica	0.119064	2.05609	8420	713.016	537.265	888.253
C. waitukubuli	C. sp. 33	0.114252	2.15037	8650	713.016	537.265	888.253
C. waitukubuli	C. sp. 51	0.116775	2.24159	8641	713.016	537.265	888.253
C. waitukubuli	C. sp. 54	0.106492	2.09327	8390	713.016	537.265	888.253
C. waitukubuli	C. tribulationis	0.118833	1.94436	8761	713.016	537.265	888.253
C. yunquensis	C. latens	0.113681	2.32706	10037	713.016	537.265	888.253
C. yunquensis	C. nigoni	0.12133	2.33584	11052	713.016	537.265	888.253
C. yunquensis	C. sinica	0.119725	2.23342	10602	713.016	537.265	888.253
C. yunquensis	C. sp. 33	0.113755	2.52871	10977	713.016	537.265	888.253
C. yunquensis	C. sp. 51	0.116312	2.61219	10937	713.016	537.265	888.253
C. yunquensis	C. sp. 54	0.105461	2.46056	10505	713.016	537.265	888.253
C. yunquensis	C. tribulationis	0.120409	1.99303	11109	713.016	537.265	888.253
C. zanzibari	C. becei	0.119654	2.09547	11325	713.016	537.265	888.253
C. zanzibari	C. panamensis	0.119841	2.0539	11180	713.016	537.265	888.253
C. zanzibari	C. waitukubuli	0.117651	2.06325	8728	713.016	537.265	888.253
C. zanzibari	C. yunquensis	0.118347	2.32425	11044	713.016	537.265	888.253
C. uteleia	C. sp. 45	0.147103	2.46218	8532	859.453	657.782	1098.49
C. plicata	C. bovis	0.19385	20.3348	8501	946.03	697.58	1215.03
C. sp. 2	C. virilis	0.175618	4.43878	9545	973.042	772.106	1207.62
C. sp. 30	C. virilis	0.177616	4.64529	9576	973.042	772.106	1207.62
C. virilis	C. drosophilae	0.177895	4.30555	9490	973.042	772.106	1207.62
C. angaria	C. drosophilae	0.202121	5.74617	6403	987.436	771.609	1219.95
C. angaria	C. sp. 2	0.201859	5.72696	6412	987.436	771.609	1219.95
C. castelli	C. drosophilae	0.20014	6.86061	9307	987.436	771.609	1219.95
C. castelli	C. sp. 2	0.197234	7.25958	9367	987.436	771.609	1219.95
C. dolens	C. drosophilae	0.194535	8.25225	8864	987.436	771.609	1219.95
C. dolens	C. sp. 2	0.19262	9.00039	8946	987.436	771.609	1219.95
C. quiockensis	C. drosophilae	0.195749	8.30445	9365	987.436	771.609	1219.95
C. quiockensis	C. sp. 2	0.19373	9.48103	9465	987.436	771.609	1219.95
C. sp. 2	C. sp. 56	0.197196	7.36419	9184	987.436	771.609	1219.95
C. sp. 8	C. drosophilae	0.199467	7.26563	9298	987.436	771.609	1219.95
C. sp. 8	C. sp. 2	0.198631	9.14525	9373	987.436	771.609	1219.95
C. agridulce	C. drosophilae	0.199526	6.61028	8832	987.436	771.609	1219.95
C. agridulce	C. sp. 2	0.197038	7.22145	8903	987.436	771.609	1219.95
C. sp. 56	C. drosophilae	0.198674	6.39757	9092	987.436	771.609	1219.95
C. angaria	C. virilis	0.199128	4.13779	6519	987.436	771.609	1219.95
C. castelli	C. virilis	0.194583	4.67642	9422	987.436	771.609	1219.95
C. dolens	C. virilis	0.1903	4.84527	8998	987.436	771.609	1219.95
C. quiockensis	C. virilis	0.190577	4.92683	9506	987.436	771.609	1219.95
C. sp. 8	C. virilis	0.195026	5.53324	9432	987.436	771.609	1219.95
C. agridulce	C. virilis	0.193096	5.29953	8984	987.436	771.609	1219.95
C. sp. 30	C. angaria	0.203292	6.01667	6461	987.436	771.609	1219.95
C. sp. 30	C. castelli	0.200859	8.04935	9376	987.436	771.609	1219.95
C. sp. 30	C. dolens	0.19442	6.67255	8954	987.436	771.609	1219.95
C. sp. 30	C. quiockensis	0.194626	6.89615	9462	987.436	771.609	1219.95
C. sp. 30	C. sp. 8	0.200428	6.9542	9369	987.436	771.609	1219.95
C. sp. 30	C. agridulce	0.198659	7.07901	8900	987.436	771.609	1219.95
C. sp. 30	C. sp. 56	0.198505	6.95815	9152	987.436	771.609	1219.95
C. virilis	C. sp. 56	0.193719	5.17816	9251	987.436	771.609	1219.95
C. afra	C. sp. 45	0.175371	12.6831	8227	992.233	782.723	1258.6
C. afra	C. uteleia	0.183457	33.0092	9632	992.233	782.723	1258.6
C. brenneri	C. sp. 45	0.173701	3.68146	5548	992.233	782.723	1258.6
C. brenneri	C. uteleia	0.184202	4.75018	6277	992.233	782.723	1258.6
C. briggsae	C. sp. 45	0.179331	3.71177	8324	992.233	782.723	1258.6
C. briggsae	C. uteleia	0.188004	5.24442	9594	992.233	782.723	1258.6
C. doughertyi	C. sp. 45	0.174579	3.59727	8145	992.233	782.723	1258.6
C. doughertyi	C. uteleia	0.183698	4.90164	9492	992.233	782.723	1258.6
C. elegans	C. sp. 45	0.174263	3.77101	8408	992.233	782.723	1258.6
C. elegans	C. uteleia	0.184278	5.59015	9697	992.233	782.723	1258.6
C. imperialis	C. sp. 45	0.172164	7.93804	8276	992.233	782.723	1258.6
C. imperialis	C. uteleia	0.181038	17.2499	9566	992.233	782.723	1258.6
C. inopinata	C. sp. 45	0.184619	4.7047	8295	992.233	782.723	1258.6
C. japonica	C. sp. 45	0.174304	4.31191	6665	992.233	782.723	1258.6
C. japonica	C. uteleia	0.181326	6.53875	7232	992.233	782.723	1258.6
C. kamaaina	C. sp. 45	0.173579	3.7276	8362	992.233	782.723	1258.6
C. kamaaina	C. uteleia	0.183367	6.10705	9393	992.233	782.723	1258.6
C. latens	C. sp. 45	0.173139	3.41326	7575	992.233	782.723	1258.6
C. macrosperma	C. sp. 45	0.16721	6.3228	8233	992.233	782.723	1258.6
C. macrosperma	C. uteleia	0.178495	13.6412	9614	992.233	782.723	1258.6
C. nouraguensis	C. sp. 45	0.169285	5.28079	8249	992.233	782.723	1258.6
C. nouraguensis	C. uteleia	0.179606	9.20386	9673	992.233	782.723	1258.6
C. oiwi	C. sp. 45	0.171247	4.00594	7806	992.233	782.723	1258.6
C. oiwi	C. uteleia	0.182693	6.70033	8949	992.233	782.723	1258.6
C. remanei	C. sp. 45	0.170982	3.44344	7863	992.233	782.723	1258.6
C. remanei	C. uteleia	0.181858	4.51719	9131	992.233	782.723	1258.6
C. sinica	C. sp. 45	0.175421	3.63627	7992	992.233	782.723	1258.6
C. sp. 25	C. sp. 45	0.175299	5.85797	8231	992.233	782.723	1258.6
C. sp. 45	C. becei	0.168097	5.35863	8295	992.233	782.723	1258.6
C. sp. 45	C. nigoni	0.177994	3.63714	8220	992.233	782.723	1258.6
C. sp. 45	C. panamensis	0.168955	4.97982	8246	992.233	782.723	1258.6
C. sp. 45	C. sp. 33	0.172119	3.27682	8085	992.233	782.723	1258.6
C. sp. 45	C. sulstoni	0.170959	9.46844	8317	992.233	782.723	1258.6
C. sp. 48	C. sp. 45	0.173067	3.62893	7953	992.233	782.723	1258.6
C. sp. 48	C. uteleia	0.183674	4.78344	9290	992.233	782.723	1258.6
C. sp. 49	C. sp. 45	0.171102	8.29415	7322	992.233	782.723	1258.6
C. sp. 49	C. uteleia	0.181859	17.6347	8437	992.233	782.723	1258.6
C. sp. 51	C. sp. 45	0.174531	3.7046	8106	992.233	782.723	1258.6
C. sp. 54	C. sp. 45	0.168254	3.11049	7900	992.233	782.723	1258.6
C. tribulationis	C. sp. 45	0.176976	4.69973	8205	992.233	782.723	1258.6
C. tribulationis	C. uteleia	0.185581	7.02437	9617	992.233	782.723	1258.6
C. tropicalis	C. sp. 45	0.173455	3.45088	7898	992.233	782.723	1258.6
C. tropicalis	C. uteleia	0.181231	5.1594	8901	992.233	782.723	1258.6
C. uteleia	C. becei	0.17758	9.59413	9641	992.233	782.723	1258.6
C. uteleia	C. inopinata	0.194525	7.3626	9481	992.233	782.723	1258.6
C. uteleia	C. latens	0.183388	4.46862	8761	992.233	782.723	1258.6
C. uteleia	C. nigoni	0.185752	4.86835	9483	992.233	782.723	1258.6
C. uteleia	C. panamensis	0.177161	7.69581	9620	992.233	782.723	1258.6
C. uteleia	C. sinica	0.184708	5.12185	8912	992.233	782.723	1258.6
C. uteleia	C. sp. 25	0.184552	10.8282	9656	992.233	782.723	1258.6
C. uteleia	C. sp. 33	0.183559	4.27361	9476	992.233	782.723	1258.6
C. uteleia	C. sp. 51	0.184415	5.03576	9478	992.233	782.723	1258.6
C. uteleia	C. sp. 54	0.17972	4.44642	9011	992.233	782.723	1258.6
C. uteleia	C. sulstoni	0.181654	24.3851	9741	992.233	782.723	1258.6
C. uteleia	C. wallacei	0.182335	4.54703	9697	992.233	782.723	1258.6
C. waitukubuli	C. sp. 45	0.162888	4.30564	6347	992.233	782.723	1258.6
C. waitukubuli	C. uteleia	0.173439	5.87288	7092	992.233	782.723	1258.6
C. wallacei	C. sp. 45	0.173049	3.22666	8330	992.233	782.723	1258.6
C. yunquensis	C. sp. 45	0.166606	7.39981	8142	992.233	782.723	1258.6
C. yunquensis	C. uteleia	0.176335	15.1334	9467	992.233	782.723	1258.6
C. zanzibari	C. sp. 45	0.176317	3.8648	8218	992.233	782.723	1258.6
C. zanzibari	C. uteleia	0.184706	5.06934	9572	992.233	782.723	1258.6
C. angaria	C. portoensis	0.190765	4.11948	6528	1009.6	800.919	1262.83
C. angaria	C. sp. 27	0.194052	6.27192	6720	1009.6	800.919	1262.83
C. castelli	C. portoensis	0.187545	4.67325	9380	1009.6	800.919	1262.83
C. castelli	C. sp. 27	0.19171	7.25893	9531	1009.6	800.919	1262.83
C. dolens	C. portoensis	0.182126	4.28796	8973	1009.6	800.919	1262.83
C. dolens	C. sp. 27	0.184843	5.237	9104	1009.6	800.919	1262.83
C. quiockensis	C. portoensis	0.181899	4.24498	9460	1009.6	800.919	1262.83
C. quiockensis	C. sp. 27	0.185566	5.40481	9595	1009.6	800.919	1262.83
C. sp. 8	C. portoensis	0.188431	5.37654	9354	1009.6	800.919	1262.83
C. sp. 8	C. sp. 27	0.191391	6.53874	9490	1009.6	800.919	1262.83
C. agridulce	C. portoensis	0.18609	5.35113	8926	1009.6	800.919	1262.83
C. agridulce	C. sp. 27	0.189241	6.93214	9040	1009.6	800.919	1262.83
C. sp. 56	C. portoensis	0.186236	5.02706	9193	1009.6	800.919	1262.83
C. sp. 56	C. sp. 27	0.189481	6.5966	9328	1009.6	800.919	1262.83
C. virilis	C. portoensis	0.172281	3.18461	9626	1009.6	800.919	1262.83
C. virilis	C. sp. 27	0.17511	3.81531	9721	1009.6	800.919	1262.83
C. portoensis	C. drosophilae	0.179538	5.71713	9446	1009.6	800.919	1262.83
C. sp. 2	C. portoensis	0.179092	6.17407	9537	1009.6	800.919	1262.83
C. sp. 2	C. sp. 27	0.183273	7.26936	9654	1009.6	800.919	1262.83
C. sp. 27	C. drosophilae	0.183779	6.80292	9595	1009.6	800.919	1262.83
C. sp. 30	C. portoensis	0.181702	5.31482	9530	1009.6	800.919	1262.83
C. sp. 30	C. sp. 27	0.185723	6.54735	9673	1009.6	800.919	1262.83
C. afra	C. astrocarya	0.200773	38.5299	8939	1094.71	854.562	1364.93
C. astrocarya	C. becei	0.196354	19.5428	8946	1094.71	854.562	1364.93
C. astrocarya	C. nigoni	0.204444	11.0459	8800	1094.71	854.562	1364.93
C. astrocarya	C. panamensis	0.196541	18.7752	8891	1094.71	854.562	1364.93
C. astrocarya	C. sp. 33	0.200867	11.4638	8819	1094.71	854.562	1364.93
C. astrocarya	C. sp. 45	0.176114	5.28686	7851	1094.71	854.562	1364.93
C. astrocarya	C. sp. 51	0.202353	12.0902	8862	1094.71	854.562	1364.93
C. astrocarya	C. sulstoni	0.198197	32.2408	9030	1094.71	854.562	1364.93
C. brenneri	C. astrocarya	0.201732	11.5855	5839	1094.71	854.562	1364.93
C. briggsae	C. astrocarya	0.205828	12.3167	8887	1094.71	854.562	1364.93
C. doughertyi	C. astrocarya	0.202181	12.3862	8817	1094.71	854.562	1364.93
C. elegans	C. astrocarya	0.199971	12.259	8978	1094.71	854.562	1364.93
C. imperialis	C. astrocarya	0.197928	31.0146	8893	1094.71	854.562	1364.93
C. inopinata	C. astrocarya	0.20779	12.2388	9002	1094.71	854.562	1364.93
C. japonica	C. astrocarya	0.200477	9.83497	6802	1094.71	854.562	1364.93
C. kamaaina	C. astrocarya	0.199126	11.2618	8784	1094.71	854.562	1364.93
C. latens	C. astrocarya	0.201625	10.5546	8184	1094.71	854.562	1364.93
C. macrosperma	C. astrocarya	0.19634	16.848	8947	1094.71	854.562	1364.93
C. nouraguensis	C. astrocarya	0.197931	18.4302	8988	1094.71	854.562	1364.93
C. oiwi	C. astrocarya	0.198231	12.5878	8424	1094.71	854.562	1364.93
C. remanei	C. astrocarya	0.198551	9.83978	8471	1094.71	854.562	1364.93
C. sinica	C. astrocarya	0.202749	13.1116	8324	1094.71	854.562	1364.93
C. sp. 25	C. astrocarya	0.203026	19.3611	8981	1094.71	854.562	1364.93
C. sp. 48	C. astrocarya	0.202064	11.5088	8651	1094.71	854.562	1364.93
C. sp. 49	C. astrocarya	0.198468	29.382	7886	1094.71	854.562	1364.93
C. sp. 54	C. astrocarya	0.197429	10.575	8431	1094.71	854.562	1364.93
C. tribulationis	C. astrocarya	0.204515	15.9717	8952	1094.71	854.562	1364.93
C. tropicalis	C. astrocarya	0.199537	12.1578	8282	1094.71	854.562	1364.93
C. uteleia	C. astrocarya	0.191964	8.49593	9232	1094.71	854.562	1364.93
C. waitukubuli	C. astrocarya	0.191744	11.3831	6524	1094.71	854.562	1364.93
C. wallacei	C. astrocarya	0.200856	11.5315	9041	1094.71	854.562	1364.93
C. yunquensis	C. astrocarya	0.195412	26.6305	8753	1094.71	854.562	1364.93
C. zanzibari	C. astrocarya	0.202201	11.9995	8881	1094.71	854.562	1364.93
C. afra	C. angaria	0.216643	2518.36	6312	1095.53	856.682	1366.93
C. afra	C. drosophilae	0.209904	3395.34	8985	1095.53	856.682	1366.93
C. afra	C. portoensis	0.19168	36.8584	9310	1095.53	856.682	1366.93
C. afra	C. sp. 2	0.206482	3566.4	9105	1095.53	856.682	1366.93
C. afra	C. sp. 8	0.214989	161.781	8911	1095.53	856.682	1366.93
C. afra	C. sp. 27	0.192642	27.7734	9542	1095.53	856.682	1366.93
C. afra	C. sp. 56	0.213254	3304.05	8770	1095.53	856.682	1366.93
C. afra	C. virilis	0.197395	45.0714	9200	1095.53	856.682	1366.93
C. angaria	C. astrocarya	0.198833	8.44442	6318	1095.53	856.682	1366.93
C. angaria	C. becei	0.209891	39.409	6295	1095.53	856.682	1366.93
C. angaria	C. briggsae	0.218803	13.8716	6307	1095.53	856.682	1366.93
C. angaria	C. doughertyi	0.215206	10.3134	6186	1095.53	856.682	1366.93
C. angaria	C. inopinata	0.222414	15.8571	6366	1095.53	856.682	1366.93
C. angaria	C. kamaaina	0.218085	13.5894	6575	1095.53	856.682	1366.93
C. angaria	C. latens	0.215618	10.6783	5832	1095.53	856.682	1366.93
C. angaria	C. nigoni	0.216409	12.5425	6307	1095.53	856.682	1366.93
C. angaria	C. panamensis	0.210081	33.7658	6276	1095.53	856.682	1366.93
C. angaria	C. remanei	0.212308	11.7418	6087	1095.53	856.682	1366.93
C. angaria	C. sinica	0.216156	14.409	6066	1095.53	856.682	1366.93
C. angaria	C. sp. 25	0.215246	41.8667	6296	1095.53	856.682	1366.93
C. angaria	C. sp. 33	0.213053	9.81592	6202	1095.53	856.682	1366.93
C. angaria	C. sp. 45	0.196831	4.30755	5987	1095.53	856.682	1366.93
C. angaria	C. sp. 51	0.216731	11.721	6216	1095.53	856.682	1366.93
C. angaria	C. sp. 54	0.212575	8.96403	6075	1095.53	856.682	1366.93
C. angaria	C. sulstoni	0.214004	433.765	6347	1095.53	856.682	1366.93
C. angaria	C. tribulationis	0.217524	24.4722	6343	1095.53	856.682	1366.93
C. angaria	C. tropicalis	0.212559	11.105	6096	1095.53	856.682	1366.93
C. angaria	C. uteleia	0.209952	6.22597	6444	1095.53	856.682	1366.93
C. angaria	C. waitukubuli	0.206094	22.7304	5030	1095.53	856.682	1366.93
C. angaria	C. wallacei	0.212946	8.33649	6355	1095.53	856.682	1366.93
C. angaria	C. yunquensis	0.20889	66.6431	6151	1095.53	856.682	1366.93
C. astrocarya	C. drosophilae	0.190576	8.68122	9275	1095.53	856.682	1366.93
C. astrocarya	C. sp. 27	0.181711	6.06279	9451	1095.53	856.682	1366.93
C. becei	C. drosophilae	0.203386	74.2463	9009	1095.53	856.682	1366.93
C. brenneri	C. angaria	0.218213	12.0804	4390	1095.53	856.682	1366.93
C. brenneri	C. dolens	0.208216	9.8928	5686	1095.53	856.682	1366.93
C. brenneri	C. drosophilae	0.210008	23.1462	5871	1095.53	856.682	1366.93
C. brenneri	C. portoensis	0.194002	5.68283	6070	1095.53	856.682	1366.93
C. brenneri	C. quiockensis	0.210332	9.11513	5900	1095.53	856.682	1366.93
C. brenneri	C. sp. 2	0.208326	28.2794	5900	1095.53	856.682	1366.93
C. brenneri	C. sp. 8	0.214011	11.7989	5809	1095.53	856.682	1366.93
C. brenneri	C. sp. 27	0.19405	6.67793	6237	1095.53	856.682	1366.93
C. brenneri	C. sp. 56	0.214695	13.6371	5745	1095.53	856.682	1366.93
C. brenneri	C. virilis	0.198568	6.8498	5999	1095.53	856.682	1366.93
C. briggsae	C. drosophilae	0.211529	26.2714	9005	1095.53	856.682	1366.93
C. briggsae	C. portoensis	0.196657	5.74	9272	1095.53	856.682	1366.93
C. briggsae	C. sp. 27	0.196953	6.43203	9471	1095.53	856.682	1366.93
C. briggsae	C. sp. 56	0.216993	16.2907	8718	1095.53	856.682	1366.93
C. castelli	C. afra	0.216051	3735.2	8957	1095.53	856.682	1366.93
C. castelli	C. astrocarya	0.196773	12.1413	9170	1095.53	856.682	1366.93
C. castelli	C. becei	0.208201	98.8554	8928	1095.53	856.682	1366.93
C. castelli	C. brenneri	0.214224	17.1754	5874	1095.53	856.682	1366.93
C. castelli	C. briggsae	0.219264	19.031	8922	1095.53	856.682	1366.93
C. castelli	C. doughertyi	0.214358	14.4565	8746	1095.53	856.682	1366.93
C. castelli	C. imperialis	0.209774	3138.39	8870	1095.53	856.682	1366.93
C. castelli	C. inopinata	0.221524	25.8523	8960	1095.53	856.682	1366.93
C. castelli	C. japonica	0.209753	20.8576	6891	1095.53	856.682	1366.93
C. castelli	C. kamaaina	0.213435	21.2297	8771	1095.53	856.682	1366.93
C. castelli	C. latens	0.21364	15.9359	8108	1095.53	856.682	1366.93
C. castelli	C. macrosperma	0.210607	201.008	8916	1095.53	856.682	1366.93
C. castelli	C. nigoni	0.217037	18.5759	8828	1095.53	856.682	1366.93
C. castelli	C. nouraguensis	0.210826	91.9066	8939	1095.53	856.682	1366.93
C. castelli	C. oiwi	0.211334	27.3868	8377	1095.53	856.682	1366.93
C. castelli	C. panamensis	0.210114	57.7166	8932	1095.53	856.682	1366.93
C. castelli	C. remanei	0.211064	17.0516	8472	1095.53	856.682	1366.93
C. castelli	C. sinica	0.215779	23.6225	8321	1095.53	856.682	1366.93
C. castelli	C. sp. 25	0.213405	112.444	8965	1095.53	856.682	1366.93
C. castelli	C. sp. 33	0.213159	13.9683	8764	1095.53	856.682	1366.93
C. castelli	C. sp. 45	0.191368	5.00719	7958	1095.53	856.682	1366.93
C. castelli	C. sp. 48	0.214374	21.2807	8618	1095.53	856.682	1366.93
C. castelli	C. sp. 49	0.210886	631.258	7907	1095.53	856.682	1366.93
C. castelli	C. sp. 51	0.21397	16.5707	8781	1095.53	856.682	1366.93
C. castelli	C. sp. 54	0.211195	12.6424	8406	1095.53	856.682	1366.93
C. castelli	C. sulstoni	0.211432	3575.16	9019	1095.53	856.682	1366.93
C. castelli	C. tribulationis	0.218071	39.94	8916	1095.53	856.682	1366.93
C. castelli	C. tropicalis	0.212381	16.735	8278	1095.53	856.682	1366.93
C. castelli	C. uteleia	0.205606	7.94085	9282	1095.53	856.682	1366.93
C. castelli	C. waitukubuli	0.204024	40.7616	6611	1095.53	856.682	1366.93
C. castelli	C. wallacei	0.214804	11.4	9019	1095.53	856.682	1366.93
C. castelli	C. yunquensis	0.207361	2959.48	8743	1095.53	856.682	1366.93
C. castelli	C. zanzibari	0.214862	22.0249	8874	1095.53	856.682	1366.93
C. dolens	C. afra	0.20878	115.261	8639	1095.53	856.682	1366.93
C. dolens	C. astrocarya	0.191258	7.71445	8758	1095.53	856.682	1366.93
C. dolens	C. becei	0.201351	22.1873	8557	1095.53	856.682	1366.93
C. dolens	C. briggsae	0.212329	9.68882	8534	1095.53	856.682	1366.93
C. dolens	C. doughertyi	0.209242	9.96724	8419	1095.53	856.682	1366.93
C. dolens	C. imperialis	0.203542	41.0006	8535	1095.53	856.682	1366.93
C. dolens	C. inopinata	0.21492	14.0028	8594	1095.53	856.682	1366.93
C. dolens	C. japonica	0.20231	10.9061	6587	1095.53	856.682	1366.93
C. dolens	C. kamaaina	0.206923	9.63391	8428	1095.53	856.682	1366.93
C. dolens	C. latens	0.208107	8.10509	7793	1095.53	856.682	1366.93
C. dolens	C. macrosperma	0.204339	29.8379	8576	1095.53	856.682	1366.93
C. dolens	C. nigoni	0.209323	8.8172	8484	1095.53	856.682	1366.93
C. dolens	C. oiwi	0.203369	11.8415	8084	1095.53	856.682	1366.93
C. dolens	C. panamensis	0.203387	19.4586	8552	1095.53	856.682	1366.93
C. dolens	C. remanei	0.20542	8.30449	8173	1095.53	856.682	1366.93
C. dolens	C. sinica	0.210818	9.63404	8017	1095.53	856.682	1366.93
C. dolens	C. sp. 25	0.208887	23.0532	8629	1095.53	856.682	1366.93
C. dolens	C. sp. 33	0.20846	8.02503	8429	1095.53	856.682	1366.93
C. dolens	C. sp. 45	0.187013	4.37242	7578	1095.53	856.682	1366.93
C. dolens	C. sp. 49	0.205847	33.5112	7583	1095.53	856.682	1366.93
C. dolens	C. sp. 51	0.208209	9.4787	8432	1095.53	856.682	1366.93
C. dolens	C. sp. 54	0.204433	7.89776	8094	1095.53	856.682	1366.93
C. dolens	C. sulstoni	0.203687	56.7404	8641	1095.53	856.682	1366.93
C. dolens	C. tribulationis	0.210908	13.28	8561	1095.53	856.682	1366.93
C. dolens	C. tropicalis	0.20565	9.36141	7980	1095.53	856.682	1366.93
C. dolens	C. uteleia	0.199541	5.8948	8857	1095.53	856.682	1366.93
C. dolens	C. waitukubuli	0.19677	14.4674	6339	1095.53	856.682	1366.93
C. dolens	C. wallacei	0.206532	8.4251	8642	1095.53	856.682	1366.93
C. dolens	C. yunquensis	0.200989	35.3239	8395	1095.53	856.682	1366.93
C. dolens	C. zanzibari	0.209139	9.1596	8510	1095.53	856.682	1366.93
C. doughertyi	C. portoensis	0.192168	5.29815	9117	1095.53	856.682	1366.93
C. doughertyi	C. sp. 27	0.193214	6.67159	9335	1095.53	856.682	1366.93
C. doughertyi	C. sp. 56	0.21422	13.991	8587	1095.53	856.682	1366.93
C. doughertyi	C. virilis	0.198923	7.51438	9014	1095.53	856.682	1366.93
C. drosophilae	C. nigoni	0.209426	27.8621	8885	1095.53	856.682	1366.93
C. drosophilae	C. sp. 33	0.206613	22.1436	8852	1095.53	856.682	1366.93
C. elegans	C. angaria	0.215781	12.556	6353	1095.53	856.682	1366.93
C. elegans	C. castelli	0.215754	19.9615	9037	1095.53	856.682	1366.93
C. elegans	C. dolens	0.209031	11.0298	8640	1095.53	856.682	1366.93
C. elegans	C. portoensis	0.191112	5.77824	9364	1095.53	856.682	1366.93
C. elegans	C. quiockensis	0.210215	10.9352	9065	1095.53	856.682	1366.93
C. elegans	C. sp. 8	0.214919	14.9641	8935	1095.53	856.682	1366.93
C. elegans	C. sp. 27	0.191766	6.87391	9558	1095.53	856.682	1366.93
C. elegans	C. sp. 56	0.213025	16.7681	8804	1095.53	856.682	1366.93
C. elegans	C. virilis	0.197013	7.47354	9284	1095.53	856.682	1366.93
C. imperialis	C. angaria	0.211753	141.284	6292	1095.53	856.682	1366.93
C. imperialis	C. drosophilae	0.206466	3245.27	8963	1095.53	856.682	1366.93
C. imperialis	C. portoensis	0.187196	19.7215	9161	1095.53	856.682	1366.93
C. imperialis	C. sp. 2	0.203191	3534.15	9034	1095.53	856.682	1366.93
C. imperialis	C. sp. 27	0.188394	15.9245	9436	1095.53	856.682	1366.93
C. imperialis	C. sp. 56	0.210074	717.576	8709	1095.53	856.682	1366.93
C. imperialis	C. virilis	0.193443	25.1353	9112	1095.53	856.682	1366.93
C. inopinata	C. sp. 27	0.201556	7.45048	9481	1095.53	856.682	1366.93
C. japonica	C. angaria	0.212957	15.4857	5266	1095.53	856.682	1366.93
C. japonica	C. drosophilae	0.205955	24.2461	6875	1095.53	856.682	1366.93
C. japonica	C. portoensis	0.189224	7.50684	7022	1095.53	856.682	1366.93
C. japonica	C. quiockensis	0.20516	11.6662	6849	1095.53	856.682	1366.93
C. japonica	C. sp. 2	0.205356	31.3957	6873	1095.53	856.682	1366.93
C. japonica	C. sp. 8	0.209554	10.7653	6778	1095.53	856.682	1366.93
C. japonica	C. sp. 27	0.190569	7.22643	7267	1095.53	856.682	1366.93
C. japonica	C. sp. 56	0.20845	16.9643	6686	1095.53	856.682	1366.93
C. japonica	C. virilis	0.196078	7.97046	7004	1095.53	856.682	1366.93
C. kamaaina	C. portoensis	0.189885	5.72442	9116	1095.53	856.682	1366.93
C. kamaaina	C. sp. 27	0.191964	6.29456	9379	1095.53	856.682	1366.93
C. kamaaina	C. sp. 56	0.211601	17.9401	8588	1095.53	856.682	1366.93
C. kamaaina	C. virilis	0.196355	7.97556	9018	1095.53	856.682	1366.93
C. latens	C. drosophilae	0.208257	24.777	8241	1095.53	856.682	1366.93
C. latens	C. sp. 27	0.193369	6.25654	8675	1095.53	856.682	1366.93
C. macrosperma	C. angaria	0.211885	50.5904	6288	1095.53	856.682	1366.93
C. macrosperma	C. drosophilae	0.204705	69.4408	9015	1095.53	856.682	1366.93
C. macrosperma	C. portoensis	0.185771	14.0983	9289	1095.53	856.682	1366.93
C. macrosperma	C. quiockensis	0.204814	31.8672	8962	1095.53	856.682	1366.93
C. macrosperma	C. sp. 2	0.203863	299.602	9112	1095.53	856.682	1366.93
C. macrosperma	C. sp. 8	0.209678	28.5059	8876	1095.53	856.682	1366.93
C. macrosperma	C. sp. 27	0.187096	13.5772	9519	1095.53	856.682	1366.93
C. macrosperma	C. sp. 56	0.208025	56.5373	8744	1095.53	856.682	1366.93
C. macrosperma	C. virilis	0.19254	18.8785	9176	1095.53	856.682	1366.93
C. nouraguensis	C. angaria	0.212664	35.8597	6262	1095.53	856.682	1366.93
C. nouraguensis	C. dolens	0.205148	22.1577	8574	1095.53	856.682	1366.93
C. nouraguensis	C. drosophilae	0.2048	82.2173	9034	1095.53	856.682	1366.93
C. nouraguensis	C. portoensis	0.185125	9.80715	9316	1095.53	856.682	1366.93
C. nouraguensis	C. quiockensis	0.206591	24.3768	8984	1095.53	856.682	1366.93
C. nouraguensis	C. sp. 2	0.202988	1045.67	9142	1095.53	856.682	1366.93
C. nouraguensis	C. sp. 8	0.210821	29.6907	8879	1095.53	856.682	1366.93
C. nouraguensis	C. sp. 27	0.188322	10.0568	9494	1095.53	856.682	1366.93
C. nouraguensis	C. sp. 56	0.209914	51.628	8762	1095.53	856.682	1366.93
C. nouraguensis	C. virilis	0.193777	14.2876	9217	1095.53	856.682	1366.93
C. oiwi	C. angaria	0.212924	17.9168	5973	1095.53	856.682	1366.93
C. oiwi	C. portoensis	0.189307	6.59222	8732	1095.53	856.682	1366.93
C. oiwi	C. sp. 27	0.190515	6.97067	8970	1095.53	856.682	1366.93
C. oiwi	C. sp. 56	0.209707	24.921	8195	1095.53	856.682	1366.93
C. oiwi	C. virilis	0.196329	9.6792	8636	1095.53	856.682	1366.93
C. panamensis	C. drosophilae	0.203283	106.354	8949	1095.53	856.682	1366.93
C. portoensis	C. astrocarya	0.176821	5.70012	9334	1095.53	856.682	1366.93
C. portoensis	C. becei	0.184773	10.3563	9267	1095.53	856.682	1366.93
C. portoensis	C. inopinata	0.199959	7.19112	9270	1095.53	856.682	1366.93
C. portoensis	C. latens	0.191596	5.12662	8429	1095.53	856.682	1366.93
C. portoensis	C. nigoni	0.194336	5.4426	9120	1095.53	856.682	1366.93
C. portoensis	C. panamensis	0.184996	8.94671	9263	1095.53	856.682	1366.93
C. portoensis	C. sinica	0.191744	5.91991	8613	1095.53	856.682	1366.93
C. portoensis	C. sp. 25	0.193278	12.6204	9326	1095.53	856.682	1366.93
C. portoensis	C. sp. 33	0.191245	4.72687	9157	1095.53	856.682	1366.93
C. portoensis	C. sp. 45	0.166664	2.87312	8099	1095.53	856.682	1366.93
C. portoensis	C. sp. 51	0.190889	5.39441	9159	1095.53	856.682	1366.93
C. portoensis	C. sp. 54	0.188524	4.7574	8733	1095.53	856.682	1366.93
C. portoensis	C. sulstoni	0.189119	26.2484	9395	1095.53	856.682	1366.93
C. portoensis	C. uteleia	0.181685	3.99217	9576	1095.53	856.682	1366.93
C. portoensis	C. wallacei	0.190647	5.25785	9374	1095.53	856.682	1366.93
C. quiockensis	C. afra	0.209429	248.576	9031	1095.53	856.682	1366.93
C. quiockensis	C. astrocarya	0.192255	8.04585	9234	1095.53	856.682	1366.93
C. quiockensis	C. becei	0.203312	26.7831	8994	1095.53	856.682	1366.93
C. quiockensis	C. briggsae	0.214004	10.5469	8970	1095.53	856.682	1366.93
C. quiockensis	C. doughertyi	0.210397	9.22438	8808	1095.53	856.682	1366.93
C. quiockensis	C. imperialis	0.207063	50.0376	8962	1095.53	856.682	1366.93
C. quiockensis	C. inopinata	0.217005	14.1628	9018	1095.53	856.682	1366.93
C. quiockensis	C. kamaaina	0.208339	10.2452	8797	1095.53	856.682	1366.93
C. quiockensis	C. latens	0.209488	8.81277	8155	1095.53	856.682	1366.93
C. quiockensis	C. nigoni	0.211317	9.02554	8876	1095.53	856.682	1366.93
C. quiockensis	C. oiwi	0.206421	12.4428	8434	1095.53	856.682	1366.93
C. quiockensis	C. panamensis	0.204218	21.8781	8979	1095.53	856.682	1366.93
C. quiockensis	C. remanei	0.207184	8.73862	8531	1095.53	856.682	1366.93
C. quiockensis	C. sinica	0.211345	10.8866	8365	1095.53	856.682	1366.93
C. quiockensis	C. sp. 25	0.211128	26.2246	9022	1095.53	856.682	1366.93
C. quiockensis	C. sp. 33	0.209089	8.40878	8842	1095.53	856.682	1366.93
C. quiockensis	C. sp. 45	0.18712	4.52182	7945	1095.53	856.682	1366.93
C. quiockensis	C. sp. 51	0.209543	8.96568	8830	1095.53	856.682	1366.93
C. quiockensis	C. sp. 54	0.206167	8.2576	8439	1095.53	856.682	1366.93
C. quiockensis	C. sulstoni	0.205899	80.9693	9086	1095.53	856.682	1366.93
C. quiockensis	C. tribulationis	0.212958	14.9713	9014	1095.53	856.682	1366.93
C. quiockensis	C. tropicalis	0.207832	9.86076	8303	1095.53	856.682	1366.93
C. quiockensis	C. uteleia	0.200976	6.07693	9359	1095.53	856.682	1366.93
C. quiockensis	C. waitukubuli	0.198915	16.0294	6637	1095.53	856.682	1366.93
C. quiockensis	C. wallacei	0.209949	8.55287	9071	1095.53	856.682	1366.93
C. quiockensis	C. yunquensis	0.20273	40.9091	8805	1095.53	856.682	1366.93
C. quiockensis	C. zanzibari	0.211677	10.0317	8941	1095.53	856.682	1366.93
C. remanei	C. drosophilae	0.204217	22.3401	8509	1095.53	856.682	1366.93
C. remanei	C. portoensis	0.18902	5.46537	8797	1095.53	856.682	1366.93
C. remanei	C. sp. 27	0.189947	6.47183	8998	1095.53	856.682	1366.93
C. remanei	C. sp. 56	0.209366	12.2375	8315	1095.53	856.682	1366.93
C. remanei	C. virilis	0.193818	6.59767	8708	1095.53	856.682	1366.93
C. sinica	C. drosophilae	0.209756	37.9135	8395	1095.53	856.682	1366.93
C. sinica	C. sp. 27	0.194101	6.53969	8870	1095.53	856.682	1366.93
C. sp. 2	C. astrocarya	0.18907	10.1545	9360	1095.53	856.682	1366.93
C. sp. 2	C. becei	0.200885	2268.79	9067	1095.53	856.682	1366.93
C. sp. 2	C. briggsae	0.209556	34.7421	9065	1095.53	856.682	1366.93
C. sp. 2	C. latens	0.206081	28.5082	8293	1095.53	856.682	1366.93
C. sp. 2	C. nigoni	0.208171	35.628	8924	1095.53	856.682	1366.93
C. sp. 2	C. panamensis	0.200853	347.648	9048	1095.53	856.682	1366.93
C. sp. 2	C. remanei	0.202514	27.5931	8537	1095.53	856.682	1366.93
C. sp. 2	C. sinica	0.207803	50.8126	8438	1095.53	856.682	1366.93
C. sp. 2	C. sp. 25	0.207111	2794.76	9129	1095.53	856.682	1366.93
C. sp. 2	C. sp. 33	0.204974	26.0012	8920	1095.53	856.682	1366.93
C. sp. 2	C. sp. 45	0.182666	7.8974	7936	1095.53	856.682	1366.93
C. sp. 2	C. sp. 51	0.205151	29.4264	8915	1095.53	856.682	1366.93
C. sp. 2	C. sp. 54	0.201763	18.3139	8516	1095.53	856.682	1366.93
C. sp. 2	C. sulstoni	0.204688	3309.12	9181	1095.53	856.682	1366.93
C. sp. 2	C. uteleia	0.196586	11.5253	9365	1095.53	856.682	1366.93
C. sp. 2	C. waitukubuli	0.19634	45.3736	6670	1095.53	856.682	1366.93
C. sp. 2	C. yunquensis	0.201497	3192.45	8939	1095.53	856.682	1366.93
C. sp. 8	C. astrocarya	0.19712	9.00623	9179	1095.53	856.682	1366.93
C. sp. 8	C. becei	0.206617	34.6269	8864	1095.53	856.682	1366.93
C. sp. 8	C. briggsae	0.21801	12.7028	8839	1095.53	856.682	1366.93
C. sp. 8	C. doughertyi	0.214788	12.8724	8695	1095.53	856.682	1366.93
C. sp. 8	C. imperialis	0.209849	69.8061	8832	1095.53	856.682	1366.93
C. sp. 8	C. inopinata	0.221088	16.7711	8884	1095.53	856.682	1366.93
C. sp. 8	C. kamaaina	0.2123	13.4968	8699	1095.53	856.682	1366.93
C. sp. 8	C. latens	0.21337	10.2401	8071	1095.53	856.682	1366.93
C. sp. 8	C. nigoni	0.215099	12.479	8741	1095.53	856.682	1366.93
C. sp. 8	C. oiwi	0.211335	15.5272	8314	1095.53	856.682	1366.93
C. sp. 8	C. panamensis	0.208756	28.824	8838	1095.53	856.682	1366.93
C. sp. 8	C. remanei	0.21106	10.2323	8410	1095.53	856.682	1366.93
C. sp. 8	C. sinica	0.216697	14.215	8223	1095.53	856.682	1366.93
C. sp. 8	C. sp. 25	0.215635	27.7906	8922	1095.53	856.682	1366.93
C. sp. 8	C. sp. 33	0.214044	11.3568	8714	1095.53	856.682	1366.93
C. sp. 8	C. sp. 45	0.191477	5.63444	7861	1095.53	856.682	1366.93
C. sp. 8	C. sp. 51	0.214208	13.6549	8719	1095.53	856.682	1366.93
C. sp. 8	C. sp. 54	0.211051	10.049	8321	1095.53	856.682	1366.93
C. sp. 8	C. sulstoni	0.211183	88.6858	8957	1095.53	856.682	1366.93
C. sp. 8	C. tribulationis	0.216624	19.081	8858	1095.53	856.682	1366.93
C. sp. 8	C. tropicalis	0.211787	13.3488	8215	1095.53	856.682	1366.93
C. sp. 8	C. uteleia	0.204148	7.92396	9197	1095.53	856.682	1366.93
C. sp. 8	C. waitukubuli	0.203098	15.6171	6542	1095.53	856.682	1366.93
C. sp. 8	C. wallacei	0.21324	11.9979	8938	1095.53	856.682	1366.93
C. sp. 8	C. yunquensis	0.206641	65.8502	8695	1095.53	856.682	1366.93
C. sp. 8	C. zanzibari	0.215729	12.7085	8788	1095.53	856.682	1366.93
C. agridulce	C. afra	0.212351	3247.01	8542	1095.53	856.682	1366.93
C. agridulce	C. astrocarya	0.196059	9.72248	8732	1095.53	856.682	1366.93
C. agridulce	C. becei	0.206109	56.832	8509	1095.53	856.682	1366.93
C. agridulce	C. brenneri	0.213571	15.802	5616	1095.53	856.682	1366.93
C. agridulce	C. briggsae	0.216254	19.0058	8493	1095.53	856.682	1366.93
C. agridulce	C. doughertyi	0.213354	15.2893	8342	1095.53	856.682	1366.93
C. agridulce	C. elegans	0.211278	18.3427	8567	1095.53	856.682	1366.93
C. agridulce	C. imperialis	0.209319	2431.51	8467	1095.53	856.682	1366.93
C. agridulce	C. inopinata	0.219493	23.1671	8535	1095.53	856.682	1366.93
C. agridulce	C. japonica	0.20772	17.2235	6561	1095.53	856.682	1366.93
C. agridulce	C. kamaaina	0.210982	18.0946	8387	1095.53	856.682	1366.93
C. agridulce	C. latens	0.212402	13.8839	7745	1095.53	856.682	1366.93
C. agridulce	C. macrosperma	0.208869	65.6077	8532	1095.53	856.682	1366.93
C. agridulce	C. nigoni	0.215139	16.1621	8415	1095.53	856.682	1366.93
C. agridulce	C. nouraguensis	0.209373	42.7451	8541	1095.53	856.682	1366.93
C. agridulce	C. oiwi	0.208696	24.9883	7998	1095.53	856.682	1366.93
C. agridulce	C. panamensis	0.20787	43.5663	8485	1095.53	856.682	1366.93
C. agridulce	C. remanei	0.209088	15.0267	8064	1095.53	856.682	1366.93
C. agridulce	C. sinica	0.214228	20.9128	7917	1095.53	856.682	1366.93
C. agridulce	C. sp. 25	0.214119	48.0438	8569	1095.53	856.682	1366.93
C. agridulce	C. sp. 33	0.211381	13.7855	8355	1095.53	856.682	1366.93
C. agridulce	C. sp. 45	0.189177	5.56503	7552	1095.53	856.682	1366.93
C. agridulce	C. sp. 48	0.211055	18.7271	8191	1095.53	856.682	1366.93
C. agridulce	C. sp. 49	0.209123	205.852	7529	1095.53	856.682	1366.93
C. agridulce	C. sp. 51	0.212129	15.0578	8391	1095.53	856.682	1366.93
C. agridulce	C. sp. 54	0.208341	11.6279	8016	1095.53	856.682	1366.93
C. agridulce	C. sulstoni	0.208098	2791.89	8575	1095.53	856.682	1366.93
C. agridulce	C. tribulationis	0.215484	31.13	8500	1095.53	856.682	1366.93
C. agridulce	C. tropicalis	0.210389	16.4159	7925	1095.53	856.682	1366.93
C. agridulce	C. uteleia	0.204784	7.79817	8770	1095.53	856.682	1366.93
C. agridulce	C. waitukubuli	0.20203	25.3164	6307	1095.53	856.682	1366.93
C. agridulce	C. wallacei	0.212361	12.3262	8563	1095.53	856.682	1366.93
C. agridulce	C. yunquensis	0.205321	195.253	8333	1095.53	856.682	1366.93
C. agridulce	C. zanzibari	0.212939	17.5258	8428	1095.53	856.682	1366.93
C. sp. 25	C. drosophilae	0.209838	89.7994	9063	1095.53	856.682	1366.93
C. sp. 25	C. sp. 27	0.194106	11.0779	9537	1095.53	856.682	1366.93
C. sp. 27	C. becei	0.185998	10.4461	9487	1095.53	856.682	1366.93
C. sp. 27	C. nigoni	0.195872	6.19475	9370	1095.53	856.682	1366.93
C. sp. 27	C. panamensis	0.186853	9.26307	9451	1095.53	856.682	1366.93
C. sp. 27	C. sp. 33	0.192446	6.06456	9331	1095.53	856.682	1366.93
C. sp. 27	C. sp. 45	0.170297	3.51859	8357	1095.53	856.682	1366.93
C. sp. 27	C. sulstoni	0.188926	24.2406	9611	1095.53	856.682	1366.93
C. sp. 30	C. afra	0.208004	107.012	9043	1095.53	856.682	1366.93
C. sp. 30	C. astrocarya	0.191059	9.26683	9288	1095.53	856.682	1366.93
C. sp. 30	C. becei	0.201659	33.6206	9032	1095.53	856.682	1366.93
C. sp. 30	C. brenneri	0.208314	14.4747	5877	1095.53	856.682	1366.93
C. sp. 30	C. briggsae	0.210875	16.221	9020	1095.53	856.682	1366.93
C. sp. 30	C. imperialis	0.205108	64.5269	8979	1095.53	856.682	1366.93
C. sp. 30	C. japonica	0.20586	16.7481	6873	1095.53	856.682	1366.93
C. sp. 30	C. latens	0.208958	10.536	8243	1095.53	856.682	1366.93
C. sp. 30	C. macrosperma	0.204245	31.5496	9040	1095.53	856.682	1366.93
C. sp. 30	C. nigoni	0.210506	13.9349	8878	1095.53	856.682	1366.93
C. sp. 30	C. nouraguensis	0.203291	28.0713	9084	1095.53	856.682	1366.93
C. sp. 30	C. panamensis	0.201924	29.48	8972	1095.53	856.682	1366.93
C. sp. 30	C. remanei	0.205145	11.8896	8534	1095.53	856.682	1366.93
C. sp. 30	C. sinica	0.209098	16.0082	8414	1095.53	856.682	1366.93
C. sp. 30	C. sp. 25	0.20982	29.0533	9097	1095.53	856.682	1366.93
C. sp. 30	C. sp. 33	0.206482	10.7498	8896	1095.53	856.682	1366.93
C. sp. 30	C. sp. 45	0.183704	5.63959	7916	1095.53	856.682	1366.93
C. sp. 30	C. sp. 48	0.207068	14.7802	8723	1095.53	856.682	1366.93
C. sp. 30	C. sp. 49	0.205131	50.2902	7982	1095.53	856.682	1366.93
C. sp. 30	C. sp. 51	0.206965	13.7942	8896	1095.53	856.682	1366.93
C. sp. 30	C. sp. 54	0.20405	12.702	8482	1095.53	856.682	1366.93
C. sp. 30	C. sulstoni	0.205643	65.7654	9114	1095.53	856.682	1366.93
C. sp. 30	C. uteleia	0.199135	7.03914	9307	1095.53	856.682	1366.93
C. sp. 30	C. waitukubuli	0.195592	17.255	6655	1095.53	856.682	1366.93
C. sp. 30	C. yunquensis	0.20113	50.5421	8858	1095.53	856.682	1366.93
C. sp. 45	C. drosophilae	0.184123	7.41367	7908	1095.53	856.682	1366.93
C. sp. 48	C. angaria	0.215418	15.3546	6103	1095.53	856.682	1366.93
C. sp. 48	C. dolens	0.208074	9.0974	8245	1095.53	856.682	1366.93
C. sp. 48	C. drosophilae	0.207972	27.8637	8689	1095.53	856.682	1366.93
C. sp. 48	C. portoensis	0.191573	5.50465	8942	1095.53	856.682	1366.93
C. sp. 48	C. quiockensis	0.210017	9.42917	8646	1095.53	856.682	1366.93
C. sp. 48	C. sp. 2	0.205757	35.604	8739	1095.53	856.682	1366.93
C. sp. 48	C. sp. 8	0.213438	14.0023	8511	1095.53	856.682	1366.93
C. sp. 48	C. sp. 27	0.192085	6.40149	9141	1095.53	856.682	1366.93
C. sp. 48	C. sp. 56	0.2118	16.1548	8415	1095.53	856.682	1366.93
C. sp. 48	C. virilis	0.19713	6.94826	8863	1095.53	856.682	1366.93
C. sp. 49	C. angaria	0.210613	70.4669	5654	1095.53	856.682	1366.93
C. sp. 49	C. drosophilae	0.205967	3019.33	7944	1095.53	856.682	1366.93
C. sp. 49	C. portoensis	0.19019	20.0965	8132	1095.53	856.682	1366.93
C. sp. 49	C. quiockensis	0.206551	45.4616	7944	1095.53	856.682	1366.93
C. sp. 49	C. sp. 2	0.20394	3343.88	8023	1095.53	856.682	1366.93
C. sp. 49	C. sp. 8	0.209836	43.3508	7860	1095.53	856.682	1366.93
C. sp. 49	C. sp. 27	0.18973	16.9261	8353	1095.53	856.682	1366.93
C. sp. 49	C. sp. 56	0.210055	147.532	7742	1095.53	856.682	1366.93
C. sp. 49	C. virilis	0.195793	23.9831	8082	1095.53	856.682	1366.93
C. sp. 51	C. drosophilae	0.206746	23.0059	8864	1095.53	856.682	1366.93
C. sp. 51	C. sp. 27	0.193254	6.60975	9374	1095.53	856.682	1366.93
C. sp. 54	C. drosophilae	0.203155	16.949	8460	1095.53	856.682	1366.93
C. sp. 54	C. sp. 27	0.188178	5.8867	8938	1095.53	856.682	1366.93
C. sp. 56	C. astrocarya	0.195845	10.1356	8996	1095.53	856.682	1366.93
C. sp. 56	C. becei	0.20591	53.6262	8731	1095.53	856.682	1366.93
C. sp. 56	C. inopinata	0.220379	21.4964	8763	1095.53	856.682	1366.93
C. sp. 56	C. latens	0.213057	12.954	7974	1095.53	856.682	1366.93
C. sp. 56	C. nigoni	0.215499	14.2755	8635	1095.53	856.682	1366.93
C. sp. 56	C. panamensis	0.208161	43.9333	8715	1095.53	856.682	1366.93
C. sp. 56	C. sinica	0.215144	19.2121	8101	1095.53	856.682	1366.93
C. sp. 56	C. sp. 25	0.214729	51.0388	8813	1095.53	856.682	1366.93
C. sp. 56	C. sp. 33	0.212962	12.0237	8604	1095.53	856.682	1366.93
C. sp. 56	C. sp. 45	0.191339	5.40389	7759	1095.53	856.682	1366.93
C. sp. 56	C. sp. 51	0.212842	13.9242	8619	1095.53	856.682	1366.93
C. sp. 56	C. sp. 54	0.210517	10.5414	8218	1095.53	856.682	1366.93
C. sp. 56	C. sulstoni	0.208327	2572.54	8804	1095.53	856.682	1366.93
C. sp. 56	C. tribulationis	0.215662	27.0683	8732	1095.53	856.682	1366.93
C. sp. 56	C. uteleia	0.203735	7.42606	9053	1095.53	856.682	1366.93
C. sp. 56	C. waitukubuli	0.202378	26.5334	6475	1095.53	856.682	1366.93
C. sp. 56	C. wallacei	0.212563	11.9172	8834	1095.53	856.682	1366.93
C. sp. 56	C. yunquensis	0.204511	90.905	8544	1095.53	856.682	1366.93
C. sulstoni	C. drosophilae	0.205678	2772.1	9080	1095.53	856.682	1366.93
C. tribulationis	C. portoensis	0.194995	8.00856	9285	1095.53	856.682	1366.93
C. tribulationis	C. sp. 27	0.196801	8.22629	9477	1095.53	856.682	1366.93
C. tropicalis	C. portoensis	0.189982	5.82092	8563	1095.53	856.682	1366.93
C. tropicalis	C. sp. 27	0.192899	7.13759	8855	1095.53	856.682	1366.93
C. tropicalis	C. sp. 56	0.210232	14.1287	8093	1095.53	856.682	1366.93
C. tropicalis	C. virilis	0.195641	7.63313	8471	1095.53	856.682	1366.93
C. uteleia	C. drosophilae	0.198674	10.3436	9280	1095.53	856.682	1366.93
C. uteleia	C. sp. 27	0.183356	5.12001	9717	1095.53	856.682	1366.93
C. virilis	C. astrocarya	0.186253	6.09544	9323	1095.53	856.682	1366.93
C. virilis	C. becei	0.190847	15.6655	9172	1095.53	856.682	1366.93
C. virilis	C. briggsae	0.200432	7.62089	9170	1095.53	856.682	1366.93
C. virilis	C. inopinata	0.206389	9.90434	9219	1095.53	856.682	1366.93
C. virilis	C. latens	0.196878	6.39667	8396	1095.53	856.682	1366.93
C. virilis	C. nigoni	0.200187	7.10122	9080	1095.53	856.682	1366.93
C. virilis	C. panamensis	0.190868	14.4859	9132	1095.53	856.682	1366.93
C. virilis	C. sinica	0.198459	7.95204	8543	1095.53	856.682	1366.93
C. virilis	C. sp. 25	0.198732	15.6206	9240	1095.53	856.682	1366.93
C. virilis	C. sp. 33	0.19667	6.23999	9084	1095.53	856.682	1366.93
C. virilis	C. sp. 45	0.175647	3.59715	8019	1095.53	856.682	1366.93
C. virilis	C. sp. 51	0.197838	7.23635	9036	1095.53	856.682	1366.93
C. virilis	C. sp. 54	0.19338	6.27635	8657	1095.53	856.682	1366.93
C. virilis	C. sulstoni	0.195001	38.7141	9258	1095.53	856.682	1366.93
C. virilis	C. tribulationis	0.201034	10.6904	9202	1095.53	856.682	1366.93
C. virilis	C. uteleia	0.189274	5.0958	9444	1095.53	856.682	1366.93
C. virilis	C. waitukubuli	0.187363	10.3382	6756	1095.53	856.682	1366.93
C. virilis	C. wallacei	0.196905	6.79343	9294	1095.53	856.682	1366.93
C. virilis	C. yunquensis	0.190214	21.634	8995	1095.53	856.682	1366.93
C. waitukubuli	C. drosophilae	0.197276	35.847	6618	1095.53	856.682	1366.93
C. waitukubuli	C. portoensis	0.181227	7.23349	6793	1095.53	856.682	1366.93
C. waitukubuli	C. sp. 27	0.181209	7.238	7011	1095.53	856.682	1366.93
C. wallacei	C. sp. 27	0.192679	6.74536	9602	1095.53	856.682	1366.93
C. yunquensis	C. drosophilae	0.203188	2721.9	8849	1095.53	856.682	1366.93
C. yunquensis	C. portoensis	0.183875	15.5495	9098	1095.53	856.682	1366.93
C. yunquensis	C. sp. 27	0.184487	14.8543	9311	1095.53	856.682	1366.93
C. zanzibari	C. angaria	0.21504	14.2292	6265	1095.53	856.682	1366.93
C. zanzibari	C. portoensis	0.193682	6.05259	9215	1095.53	856.682	1366.93
C. zanzibari	C. sp. 27	0.194126	6.78536	9436	1095.53	856.682	1366.93
C. zanzibari	C. sp. 56	0.214492	17.1176	8653	1095.53	856.682	1366.93
C. zanzibari	C. virilis	0.198018	7.72338	9134	1095.53	856.682	1366.93
C. doughertyi	C. drosophilae	0.208371	22.9337	8823	1095.53	856.682	1366.93
C. elegans	C. drosophilae	0.207659	25.8577	9109	1095.53	856.682	1366.93
C. elegans	C. sp. 2	0.205323	32.373	9158	1095.53	856.682	1366.93
C. inopinata	C. drosophilae	0.214969	23.8489	9059	1095.53	856.682	1366.93
C. kamaaina	C. drosophilae	0.206531	24.7755	8851	1095.53	856.682	1366.93
C. oiwi	C. drosophilae	0.206377	32.2501	8517	1095.53	856.682	1366.93
C. oiwi	C. sp. 2	0.202951	51.2904	8600	1095.53	856.682	1366.93
C. sp. 2	C. doughertyi	0.206054	30.5026	8881	1095.53	856.682	1366.93
C. sp. 2	C. inopinata	0.212551	29.3735	9116	1095.53	856.682	1366.93
C. sp. 2	C. kamaaina	0.204264	32.0926	8887	1095.53	856.682	1366.93
C. sp. 2	C. tribulationis	0.208816	77.6087	9074	1095.53	856.682	1366.93
C. sp. 2	C. wallacei	0.204386	20.8955	9194	1095.53	856.682	1366.93
C. sp. 30	C. doughertyi	0.209084	13.8041	8860	1095.53	856.682	1366.93
C. sp. 30	C. elegans	0.208735	16.6988	9140	1095.53	856.682	1366.93
C. sp. 30	C. inopinata	0.215006	18.0788	9068	1095.53	856.682	1366.93
C. sp. 30	C. kamaaina	0.207528	14.5571	8854	1095.53	856.682	1366.93
C. sp. 30	C. oiwi	0.205436	17.2947	8535	1095.53	856.682	1366.93
C. sp. 30	C. tribulationis	0.211746	21.8161	9012	1095.53	856.682	1366.93
C. sp. 30	C. tropicalis	0.204214	13.2423	8352	1095.53	856.682	1366.93
C. sp. 30	C. wallacei	0.206047	11.4826	9159	1095.53	856.682	1366.93
C. sp. 30	C. zanzibari	0.209484	16.0903	8953	1095.53	856.682	1366.93
C. tribulationis	C. drosophilae	0.210912	44.103	9024	1095.53	856.682	1366.93
C. tropicalis	C. drosophilae	0.206168	23.5462	8331	1095.53	856.682	1366.93
C. tropicalis	C. sp. 2	0.204364	28.4225	8353	1095.53	856.682	1366.93
C. wallacei	C. drosophilae	0.20594	16.2493	9124	1095.53	856.682	1366.93
C. zanzibari	C. drosophilae	0.210059	28.4648	8968	1095.53	856.682	1366.93
C. zanzibari	C. sp. 2	0.20743	39.6855	9013	1095.53	856.682	1366.93
C. afra	C. bovis	0.212869	20.4849	8625	1238.82	969.318	1551.15
C. afra	C. plicata	0.241799	3623.92	8454	1238.82	969.318	1551.15
C. angaria	C. bovis	0.210151	21.687	5925	1238.82	969.318	1551.15
C. angaria	C. plicata	0.235827	56.4	5986	1238.82	969.318	1551.15
C. bovis	C. astrocarya	0.197305	10.6219	8804	1238.82	969.318	1551.15
C. bovis	C. becei	0.207487	15.9811	8631	1238.82	969.318	1551.15
C. bovis	C. drosophilae	0.199388	20.5993	8849	1238.82	969.318	1551.15
C. bovis	C. inopinata	0.219281	16.224	8688	1238.82	969.318	1551.15
C. bovis	C. nigoni	0.214801	12.1865	8457	1238.82	969.318	1551.15
C. bovis	C. panamensis	0.208602	19.2129	8582	1238.82	969.318	1551.15
C. bovis	C. sinica	0.214133	15.7216	7991	1238.82	969.318	1551.15
C. bovis	C. sp. 25	0.211839	18.0668	8648	1238.82	969.318	1551.15
C. bovis	C. sp. 27	0.19114	9.50599	8939	1238.82	969.318	1551.15
C. bovis	C. sp. 33	0.211616	18.6902	8463	1238.82	969.318	1551.15
C. bovis	C. sp. 45	0.189367	8.75215	7439	1238.82	969.318	1551.15
C. bovis	C. sp. 51	0.211867	17.0781	8456	1238.82	969.318	1551.15
C. bovis	C. sulstoni	0.210744	14.6523	8705	1238.82	969.318	1551.15
C. brenneri	C. bovis	0.212359	13.3966	5565	1238.82	969.318	1551.15
C. brenneri	C. plicata	0.24325	95.2241	5580	1238.82	969.318	1551.15
C. briggsae	C. bovis	0.215927	15.1584	8574	1238.82	969.318	1551.15
C. briggsae	C. plicata	0.244878	2540.05	8435	1238.82	969.318	1551.15
C. castelli	C. bovis	0.206015	34.4126	8793	1238.82	969.318	1551.15
C. castelli	C. plicata	0.232284	2706.85	8699	1238.82	969.318	1551.15
C. dolens	C. bovis	0.201804	14.5898	8356	1238.82	969.318	1551.15
C. dolens	C. plicata	0.228854	50.6546	8311	1238.82	969.318	1551.15
C. doughertyi	C. bovis	0.21157	20.5224	8419	1238.82	969.318	1551.15
C. doughertyi	C. plicata	0.240991	3097.4	8317	1238.82	969.318	1551.15
C. elegans	C. bovis	0.213521	14.9595	8667	1238.82	969.318	1551.15
C. elegans	C. plicata	0.242074	2858.62	8553	1238.82	969.318	1551.15
C. imperialis	C. bovis	0.209448	22.3279	8552	1238.82	969.318	1551.15
C. imperialis	C. plicata	0.240252	3579.66	8436	1238.82	969.318	1551.15
C. japonica	C. bovis	0.208797	9.27737	6439	1238.82	969.318	1551.15
C. japonica	C. plicata	0.237573	57.0523	6537	1238.82	969.318	1551.15
C. kamaaina	C. bovis	0.20931	11.5983	8385	1238.82	969.318	1551.15
C. kamaaina	C. plicata	0.240439	97.262	8329	1238.82	969.318	1551.15
C. latens	C. bovis	0.212706	13.775	7912	1238.82	969.318	1551.15
C. latens	C. plicata	0.241792	91.6609	7807	1238.82	969.318	1551.15
C. macrosperma	C. bovis	0.207378	11.5763	8582	1238.82	969.318	1551.15
C. macrosperma	C. plicata	0.239637	3232.19	8501	1238.82	969.318	1551.15
C. nouraguensis	C. bovis	0.208881	16.9326	8614	1238.82	969.318	1551.15
C. nouraguensis	C. plicata	0.23989	3378.01	8495	1238.82	969.318	1551.15
C. oiwi	C. bovis	0.209687	10.8938	8108	1238.82	969.318	1551.15
C. oiwi	C. plicata	0.239356	136.437	8035	1238.82	969.318	1551.15
C. plicata	C. astrocarya	0.222759	67.0956	8706	1238.82	969.318	1551.15
C. plicata	C. becei	0.239232	3328.92	8476	1238.82	969.318	1551.15
C. plicata	C. drosophilae	0.227224	67.9485	8756	1238.82	969.318	1551.15
C. plicata	C. inopinata	0.247134	190.266	8609	1238.82	969.318	1551.15
C. plicata	C. nigoni	0.244014	183.499	8395	1238.82	969.318	1551.15
C. plicata	C. panamensis	0.23987	3335.47	8430	1238.82	969.318	1551.15
C. plicata	C. sinica	0.244502	212.379	7946	1238.82	969.318	1551.15
C. plicata	C. sp. 25	0.243003	3504.63	8547	1238.82	969.318	1551.15
C. plicata	C. sp. 27	0.223645	26.7545	8868	1238.82	969.318	1551.15
C. plicata	C. sp. 33	0.24186	216.183	8331	1238.82	969.318	1551.15
C. plicata	C. sp. 45	0.219654	37.9045	7532	1238.82	969.318	1551.15
C. plicata	C. sp. 51	0.241846	272.555	8362	1238.82	969.318	1551.15
C. plicata	C. sulstoni	0.238584	3671.5	8526	1238.82	969.318	1551.15
C. portoensis	C. bovis	0.188454	10.9436	8915	1238.82	969.318	1551.15
C. portoensis	C. plicata	0.220416	27.0366	8787	1238.82	969.318	1551.15
C. quiockensis	C. bovis	0.203142	15.5186	8905	1238.82	969.318	1551.15
C. quiockensis	C. plicata	0.230107	66.6891	8776	1238.82	969.318	1551.15
C. remanei	C. bovis	0.209098	13.8905	8124	1238.82	969.318	1551.15
C. remanei	C. plicata	0.238732	180.666	8027	1238.82	969.318	1551.15
C. sp. 2	C. bovis	0.197753	30.5855	8981	1238.82	969.318	1551.15
C. sp. 2	C. plicata	0.22538	145.034	8817	1238.82	969.318	1551.15
C. sp. 8	C. bovis	0.206045	14.0318	8810	1238.82	969.318	1551.15
C. sp. 8	C. plicata	0.232654	85.5977	8700	1238.82	969.318	1551.15
C. agridulce	C. bovis	0.204243	20.1856	8338	1238.82	969.318	1551.15
C. agridulce	C. plicata	0.230814	170.286	8287	1238.82	969.318	1551.15
C. sp. 30	C. bovis	0.20051	16.2187	8906	1238.82	969.318	1551.15
C. sp. 30	C. plicata	0.227303	46.3601	8768	1238.82	969.318	1551.15
C. sp. 48	C. bovis	0.211889	14.5493	8294	1238.82	969.318	1551.15
C. sp. 48	C. plicata	0.241266	2484.23	8206	1238.82	969.318	1551.15
C. sp. 49	C. bovis	0.209242	23.8397	7556	1238.82	969.318	1551.15
C. sp. 49	C. plicata	0.238092	3574.32	7525	1238.82	969.318	1551.15
C. sp. 54	C. bovis	0.208496	14.5529	8070	1238.82	969.318	1551.15
C. sp. 54	C. plicata	0.237209	346.446	7975	1238.82	969.318	1551.15
C. sp. 56	C. bovis	0.204678	19.1509	8638	1238.82	969.318	1551.15
C. sp. 56	C. plicata	0.232094	168.947	8528	1238.82	969.318	1551.15
C. tropicalis	C. bovis	0.210998	13.6924	7957	1238.82	969.318	1551.15
C. tropicalis	C. plicata	0.240456	128.586	7889	1238.82	969.318	1551.15
C. uteleia	C. bovis	0.203399	20.2747	8813	1238.82	969.318	1551.15
C. uteleia	C. plicata	0.233594	72.7366	8675	1238.82	969.318	1551.15
C. virilis	C. bovis	0.195223	11.6139	8911	1238.82	969.318	1551.15
C. virilis	C. plicata	0.224613	29.6296	8784	1238.82	969.318	1551.15
C. waitukubuli	C. bovis	0.20273	8.98653	6182	1238.82	969.318	1551.15
C. waitukubuli	C. plicata	0.230568	106.995	6255	1238.82	969.318	1551.15
C. wallacei	C. bovis	0.211219	18.4294	8676	1238.82	969.318	1551.15
C. wallacei	C. plicata	0.240047	3143.19	8582	1238.82	969.318	1551.15
C. yunquensis	C. bovis	0.206451	21.4654	8480	1238.82	969.318	1551.15
C. yunquensis	C. plicata	0.237221	3487.2	8327	1238.82	969.318	1551.15
C. tribulationis	C. bovis	0.214206	15.4476	8580	1238.82	969.318	1551.15
C. tribulationis	C. plicata	0.244659	2772.2	8485	1238.82	969.318	1551.15
C. zanzibari	C. bovis	0.212308	13.9309	8553	1238.82	969.318	1551.15
C. zanzibari	C. plicata	0.242581	198.459	8458	1238.82	969.318	1551.15
C. brenneri	C. parvicauda	0.290427	40.796	5156	1479.9	1143.23	1870.32
C. castelli	C. parvicauda	0.283538	3662.29	8083	1479.9	1143.23	1870.32
C. dolens	C. parvicauda	0.285264	190.442	7653	1479.9	1143.23	1870.32
C. elegans	C. parvicauda	0.291952	89.1607	7999	1479.9	1143.23	1870.32
C. nouraguensis	C. parvicauda	0.288601	24.1095	7836	1479.9	1143.23	1870.32
C. parvicauda	C. afra	0.293303	252.02	7842	1479.9	1143.23	1870.32
C. parvicauda	C. angaria	0.287318	267.542	5417	1479.9	1143.23	1870.32
C. parvicauda	C. astrocarya	0.281115	3710.58	7914	1479.9	1143.23	1870.32
C. parvicauda	C. becei	0.288421	24.0583	7872	1479.9	1143.23	1870.32
C. parvicauda	C. bovis	0.27628	3528.5	7730	1479.9	1143.23	1870.32
C. parvicauda	C. briggsae	0.294835	53.5744	7885	1479.9	1143.23	1870.32
C. parvicauda	C. doughertyi	0.291679	159.957	7695	1479.9	1143.23	1870.32
C. parvicauda	C. drosophilae	0.283108	3901.35	7967	1479.9	1143.23	1870.32
C. parvicauda	C. imperialis	0.288433	56.6662	7822	1479.9	1143.23	1870.32
C. parvicauda	C. inopinata	0.294826	64.1849	8040	1479.9	1143.23	1870.32
C. parvicauda	C. japonica	0.284187	29.4504	5954	1479.9	1143.23	1870.32
C. parvicauda	C. kamaaina	0.28872	33.0788	7714	1479.9	1143.23	1870.32
C. parvicauda	C. latens	0.291423	42.7621	7218	1479.9	1143.23	1870.32
C. parvicauda	C. macrosperma	0.288725	51.1558	7827	1479.9	1143.23	1870.32
C. parvicauda	C. nigoni	0.292806	37.1542	7764	1479.9	1143.23	1870.32
C. parvicauda	C. oiwi	0.286676	28.6789	7404	1479.9	1143.23	1870.32
C. parvicauda	C. panamensis	0.287879	23.88	7852	1479.9	1143.23	1870.32
C. parvicauda	C. plicata	0.293614	3787.8	7674	1479.9	1143.23	1870.32
C. parvicauda	C. portoensis	0.27789	56.4796	7980	1479.9	1143.23	1870.32
C. parvicauda	C. quiockensis	0.285197	3089.97	8114	1479.9	1143.23	1870.32
C. parvicauda	C. remanei	0.287438	50.7985	7438	1479.9	1143.23	1870.32
C. parvicauda	C. sinica	0.292269	32.6501	7346	1479.9	1143.23	1870.32
C. parvicauda	C. sp. 2	0.283429	3899.97	8066	1479.9	1143.23	1870.32
C. parvicauda	C. sp. 8	0.285847	3502.1	8044	1479.9	1143.23	1870.32
C. parvicauda	C. sp. 25	0.291822	51.6571	7907	1479.9	1143.23	1870.32
C. parvicauda	C. sp. 27	0.280279	44.9036	7968	1479.9	1143.23	1870.32
C. parvicauda	C. sp. 33	0.29076	59.5901	7757	1479.9	1143.23	1870.32
C. parvicauda	C. sp. 45	0.274295	39.0746	6780	1479.9	1143.23	1870.32
C. parvicauda	C. sp. 49	0.289716	55.4656	6952	1479.9	1143.23	1870.32
C. parvicauda	C. sp. 51	0.29089	56.6901	7763	1479.9	1143.23	1870.32
C. parvicauda	C. sp. 54	0.288047	69.6699	7374	1479.9	1143.23	1870.32
C. parvicauda	C. sp. 56	0.284867	3618.57	7910	1479.9	1143.23	1870.32
C. parvicauda	C. sulstoni	0.289946	241.319	7908	1479.9	1143.23	1870.32
C. parvicauda	C. tribulationis	0.293685	33.6958	7913	1479.9	1143.23	1870.32
C. parvicauda	C. tropicalis	0.287499	55.4428	7272	1479.9	1143.23	1870.32
C. parvicauda	C. uteleia	0.286129	649.684	8001	1479.9	1143.23	1870.32
C. parvicauda	C. virilis	0.280941	79.8756	8026	1479.9	1143.23	1870.32
C. parvicauda	C. waitukubuli	0.280794	17.4464	5698	1479.9	1143.23	1870.32
C. parvicauda	C. wallacei	0.289472	143.568	7949	1479.9	1143.23	1870.32
C. parvicauda	C. yunquensis	0.287316	28.8169	7728	1479.9	1143.23	1870.32
C. parvicauda	C. zanzibari	0.291185	40.086	7848	1479.9	1143.23	1870.32
C. agridulce	C. parvicauda	0.283998	3612.53	7648	1479.9	1143.23	1870.32
C. sp. 30	C. parvicauda	0.282624	2952.5	7977	1479.9	1143.23	1870.32
C. sp. 48	C. parvicauda	0.290826	38.5663	7638	1479.9	1143.23	1870.32
C. monodelphis	C. becei	0.278321	3173.35	8437	1483.54	1145.16	1875.1
C. monodelphis	C. nouraguensis	0.279948	3006.8	8487	1483.54	1145.16	1875.1
C. monodelphis	C. yunquensis	0.277689	179.546	8295	1483.54	1145.16	1875.1
C. monodelphis	C. afra	0.281666	34.1718	8448	1483.54	1145.16	1875.1
C. monodelphis	C. astrocarya	0.268631	3894.05	8439	1483.54	1145.16	1875.1
C. monodelphis	C. bovis	0.263164	3459.42	8348	1483.54	1145.16	1875.1
C. monodelphis	C. brenneri	0.283698	3740.35	5444	1483.54	1145.16	1875.1
C. monodelphis	C. briggsae	0.285823	3804.42	8512	1483.54	1145.16	1875.1
C. monodelphis	C. drosophilae	0.274346	4023.58	8502	1483.54	1145.16	1875.1
C. monodelphis	C. imperialis	0.278418	3024.68	8300	1483.54	1145.16	1875.1
C. monodelphis	C. japonica	0.274388	3082.8	6175	1483.54	1145.16	1875.1
C. monodelphis	C. kamaaina	0.280158	3718.46	8139	1483.54	1145.16	1875.1
C. monodelphis	C. latens	0.281999	3800.23	7793	1483.54	1145.16	1875.1
C. monodelphis	C. macrosperma	0.279733	100.128	8425	1483.54	1145.16	1875.1
C. monodelphis	C. nigoni	0.282231	3692.25	8260	1483.54	1145.16	1875.1
C. monodelphis	C. oiwi	0.281027	3563.4	7926	1483.54	1145.16	1875.1
C. monodelphis	C. panamensis	0.279714	3268.7	8409	1483.54	1145.16	1875.1
C. monodelphis	C. parvicauda	0.2799	3659.35	7991	1483.54	1145.16	1875.1
C. monodelphis	C. plicata	0.28336	3929.49	8115	1483.54	1145.16	1875.1
C. monodelphis	C. portoensis	0.26529	3881.1	8577	1483.54	1145.16	1875.1
C. monodelphis	C. remanei	0.279019	3810.27	7989	1483.54	1145.16	1875.1
C. monodelphis	C. sinica	0.284419	3696.46	7774	1483.54	1145.16	1875.1
C. monodelphis	C. sp. 2	0.273357	4084.85	8661	1483.54	1145.16	1875.1
C. monodelphis	C. sp. 8	0.277938	3921.7	8578	1483.54	1145.16	1875.1
C. monodelphis	C. sp. 25	0.283229	3440.94	8459	1483.54	1145.16	1875.1
C. monodelphis	C. sp. 27	0.265631	3743.63	8426	1483.54	1145.16	1875.1
C. monodelphis	C. sp. 33	0.282377	3939.3	8384	1483.54	1145.16	1875.1
C. monodelphis	C. sp. 45	0.262038	3860.56	7061	1483.54	1145.16	1875.1
C. monodelphis	C. sp. 48	0.28226	3826.89	8175	1483.54	1145.16	1875.1
C. monodelphis	C. sp. 49	0.279907	2871.7	7341	1483.54	1145.16	1875.1
C. monodelphis	C. sp. 51	0.282885	3934.36	8341	1483.54	1145.16	1875.1
C. monodelphis	C. sp. 54	0.278031	3946.01	7903	1483.54	1145.16	1875.1
C. monodelphis	C. sp. 56	0.277551	4016.69	8381	1483.54	1145.16	1875.1
C. monodelphis	C. sulstoni	0.277882	36.4564	8516	1483.54	1145.16	1875.1
C. monodelphis	C. tribulationis	0.284594	3470.19	8528	1483.54	1145.16	1875.1
C. monodelphis	C. uteleia	0.276586	4027.24	8515	1483.54	1145.16	1875.1
C. monodelphis	C. virilis	0.269122	3947.64	8571	1483.54	1145.16	1875.1
C. monodelphis	C. waitukubuli	0.271837	2833.01	5872	1483.54	1145.16	1875.1
C. monodelphis	C. zanzibari	0.284843	3780.18	8445	1483.54	1145.16	1875.1
C. agridulce	C. monodelphis	0.27775	4073.49	8114	1483.54	1145.16	1875.1
C. sp. 30	C. monodelphis	0.2758	4014.55	8541	1483.54	1145.16	1875.1
C. monodelphis	C. angaria	0.28196	3779.9	5600	1483.54	1145.16	1875.1
C. monodelphis	C. castelli	0.278632	4094.76	8562	1483.54	1145.16	1875.1
C. monodelphis	C. dolens	0.275076	3922.81	8092	1483.54	1145.16	1875.1
C. monodelphis	C. doughertyi	0.282549	3944.21	8298	1483.54	1145.16	1875.1
C. monodelphis	C. elegans	0.282664	3914.02	8605	1483.54	1145.16	1875.1
C. monodelphis	C. inopinata	0.286973	3789.29	8637	1483.54	1145.16	1875.1
C. monodelphis	C. quiockensis	0.276451	3981.56	8653	1483.54	1145.16	1875.1
C. monodelphis	C. tropicalis	0.279474	3746.17	7769	1483.54	1145.16	1875.1
C. monodelphis	C. wallacei	0.282262	3981.83	8580	1483.54	1145.16	1875.1
