# Supplementary material for: Phylogenomic timetree-calibrated speciation clocks for Caenorhabditis nematodes reveal slow but disproportionate accumulation of post-zygotic reproductive isolation
Source: PLoS Genet. 2025 Sep 11;21(9):e1011852. doi: 10.1371/journal.pgen.1011852 (PMC12440214; doi:10.1371/journal.pgen.1011852)
Supplement: S3 Table — (XLSX) [file pgen.1011852.s003.xlsx]

## Sheet: Table S3
Species 1 Gene	Species 2 Gene	Species Pair	KS (uncorrected)	KS (corrected)	Effective Number of Codons
CANGA.Cang_2012_03_13_00001.g100.t1	CCAST.g19065.t1	C. angaria - C. castelli	0.500155	0.595349	51.7141
CANGA.Cang_2012_03_13_00001.g102.t1	CCAST.g6587.t1	C. angaria - C. castelli	0.440265	0.575925	47.7668
CANGA.Cang_2012_03_13_00001.g103.t2	CCAST.g17279.t1	C. angaria - C. castelli	0.418228	0.604728	42.8075
CANGA.Cang_2012_03_13_00001.g104.t2	CCAST.g17278.t1	C. angaria - C. castelli	0.527888	0.724894	41.7826
CANGA.Cang_2012_03_13_00001.g105.t3	CCAST.g17277.t1	C. angaria - C. castelli	0.24987	0.3587	50.3839
CANGA.Cang_2012_03_13_00001.g106.t1	CCAST.g17276.t1	C. angaria - C. castelli	0.333959	0.52702	42.1674
CANGA.Cang_2012_03_13_00001.g108.t1	CCAST.g17274.t1	C. angaria - C. castelli	0.512218	0.685435	44.1032
CANGA.Cang_2012_03_13_00001.g109.t1	CCAST.g17273.t1	C. angaria - C. castelli	0.282069	0.501247	39.6199
CANGA.Cang_2012_03_13_00001.g110.t1	CCAST.g16085.t1	C. angaria - C. castelli	0.596722	0.813803	39.8245
CANGA.Cang_2012_03_13_00001.g111.t1	CCAST.g16084.t1	C. angaria - C. castelli	0.541798	0.741793	41.4911
CANGA.Cang_2012_03_13_00001.g112.t1	CCAST.g16083.t1	C. angaria - C. castelli	0.296492	0.511019	40.0735
CANGA.Cang_2012_03_13_00001.g114.t1	CCAST.g16081.t1	C. angaria - C. castelli	0.432565	0.577848	46.8281
CANGA.Cang_2012_03_13_00001.g115.t1	CCAST.g16080.t1	C. angaria - C. castelli	0.618866	0.788148	44.487
CANGA.Cang_2012_03_13_00001.g116.t2	CCAST.g16078.t1	C. angaria - C. castelli	0.475204	0.683391	40.692
CANGA.Cang_2012_03_13_00001.g117.t1	CCAST.g16077.t1	C. angaria - C. castelli	0.558332	0.70628	46.5681
CANGA.Cang_2012_03_13_00001.g118.t1	CCAST.g16076.t1	C. angaria - C. castelli	0.533695	0.690034	45.7496
CANGA.Cang_2012_03_13_00001.g121.t1	CCAST.g16075.t1	C. angaria - C. castelli	0.700742	0.931419	38.4982
CANGA.Cang_2012_03_13_00001.g123.t1	CCAST.g8763.t1	C. angaria - C. castelli	0.592284	0.708227	49.6901
CANGA.Cang_2012_03_13_00001.g125.t1	CCAST.g16074.t1	C. angaria - C. castelli	0.467027	0.640385	44.0894
CANGA.Cang_2012_03_13_00001.g126.t1	CCAST.g16073.t1	C. angaria - C. castelli	0.366976	0.633015	35.0487
CANGA.Cang_2012_03_13_00001.g127.t1	CCAST.g16072.t2	C. angaria - C. castelli	0.237849	0.457282	39.595
CANGA.Cang_2012_03_13_00001.g12.t1	CCAST.g19459.t1	C. angaria - C. castelli	0.481717	0.576438	51.7603
CANGA.Cang_2012_03_13_00001.g131.t1	CCAST.g9395.t1	C. angaria - C. castelli	0.42982	0.59922	44.4755
CANGA.Cang_2012_03_13_00001.g133.t1	CCAST.g18033.t1	C. angaria - C. castelli	0.239592	0.430639	42.364
CANGA.Cang_2012_03_13_00001.g134.t1	CCAST.g18032.t1	C. angaria - C. castelli	0.253463	0.311726	55.3166
CANGA.Cang_2012_03_13_00001.g135.t1	CCAST.g18031.t1	C. angaria - C. castelli	0.317578	0.568583	36.5152
CANGA.Cang_2012_03_13_00001.g136.t1	CCAST.g18030.t1	C. angaria - C. castelli	0.365876	0.601798	37.9865
CANGA.Cang_2012_03_13_00001.g138.t2	CCAST.g3157.t1	C. angaria - C. castelli	0.366614	0.569332	41.2254
CANGA.Cang_2012_03_13_00001.g139.t1	CCAST.g3158.t1	C. angaria - C. castelli	0.290239	0.491156	41.4012
CANGA.Cang_2012_03_13_00001.g13.t1	CCAST.g19458.t1	C. angaria - C. castelli	0.231631	0.372476	47.261
CANGA.Cang_2012_03_13_00001.g141.t1	CCAST.g8742.t1	C. angaria - C. castelli	0.697495	0.887553	42.4605
CANGA.Cang_2012_03_13_00001.g14.t1	CCAST.g19457.t1	C. angaria - C. castelli	0.246475	0.38909	47.0884
CANGA.Cang_2012_03_13_00001.g15.t1	CCAST.g19456.t1	C. angaria - C. castelli	0.411848	0.470991	55.2308
CANGA.Cang_2012_03_13_00001.g17.t1	CCAST.g19454.t1	C. angaria - C. castelli	0.47596	0.628799	46.0911
CANGA.Cang_2012_03_13_00001.g21.t1	CCAST.g19451.t1	C. angaria - C. castelli	0.803748	0.806412	60.7401
CANGA.Cang_2012_03_13_00001.g24.t1	CCAST.g16809.t1	C. angaria - C. castelli	0.319196	0.482308	45.0889
CANGA.Cang_2012_03_13_00001.g25.t1	CCAST.g16808.t1	C. angaria - C. castelli	0.422285	0.475754	55.7842
CANGA.Cang_2012_03_13_00001.g28.t1	CCAST.g16806.t1	C. angaria - C. castelli	0.527544	0.634111	50.6048
CANGA.Cang_2012_03_13_00001.g29.t1	CCAST.g4764.t1	C. angaria - C. castelli	0.843624	0.961009	49.5494
CANGA.Cang_2012_03_13_00001.g2.t1	CCAST.g15442.t1	C. angaria - C. castelli	0.457883	0.615324	45.6421
CANGA.Cang_2012_03_13_00001.g30.t2	CCAST.g4765.t1	C. angaria - C. castelli	0.665726	0.834456	44.5409
CANGA.Cang_2012_03_13_00001.g34.t1	CCAST.g3762.t1	C. angaria - C. castelli	0.346803	0.576578	38.5861
CANGA.Cang_2012_03_13_00001.g35.t2	CCAST.g3761.t1	C. angaria - C. castelli	0.499156	0.701866	41.2262
CANGA.Cang_2012_03_13_00001.g38.t2	CCAST.g3758.t1	C. angaria - C. castelli	0.324253	0.482581	45.5556
CANGA.Cang_2012_03_13_00001.g39.t1	CCAST.g3757.t1	C. angaria - C. castelli	0.232641	0.376287	46.9878
CANGA.Cang_2012_03_13_00001.g40.t2	CCAST.g3753.t1	C. angaria - C. castelli	0.452549	0.656351	41.1197
CANGA.Cang_2012_03_13_00001.g42.t1	CCAST.g5684.t1	C. angaria - C. castelli	0.109021	0.353238	37.1774
CANGA.Cang_2012_03_13_00001.g43.t1	CCAST.g5683.t1	C. angaria - C. castelli	0.374342	0.609393	38.0715
CANGA.Cang_2012_03_13_00001.g44.t2	CCAST.g5682.t1	C. angaria - C. castelli	0.384161	0.596376	40.299
CANGA.Cang_2012_03_13_00001.g45.t1	CCAST.g5681.t1	C. angaria - C. castelli	0.301336	0.504456	41.1862
CANGA.Cang_2012_03_13_00001.g47.t1	CCAST.g8139.t1	C. angaria - C. castelli	0.338854	0.404312	54.6147
CANGA.Cang_2012_03_13_00001.g4.t1	CCAST.g15437.t1	C. angaria - C. castelli	0.434069	0.614347	43.4144
CANGA.Cang_2012_03_13_00001.g52.t1	CCAST.g8144.t1	C. angaria - C. castelli	0.28569	0.453091	44.6705
CANGA.Cang_2012_03_13_00001.g54.t1	CCAST.g8145.t1	C. angaria - C. castelli	0.464033	0.560316	51.6078
CANGA.Cang_2012_03_13_00001.g55.t1	CCAST.g8146.t1	C. angaria - C. castelli	0.426189	0.552685	48.6606
CANGA.Cang_2012_03_13_00001.g56.t1	CCAST.g8147.t1	C. angaria - C. castelli	0.494097	0.676365	43.2203
CANGA.Cang_2012_03_13_00001.g59.t1	CCAST.g8149.t1	C. angaria - C. castelli	0.390383	0.535822	46.8129
CANGA.Cang_2012_03_13_00001.g66.t1	CCAST.g10361.t1	C. angaria - C. castelli	0.581273	0.712032	48.2449
CANGA.Cang_2012_03_13_00001.g70.t3	CCAST.g9472.t1	C. angaria - C. castelli	0.199772	0.419882	39.5289
CANGA.Cang_2012_03_13_00001.g71.t1	CCAST.g9471.t1	C. angaria - C. castelli	0.294237	0.5612	34.9586
CANGA.Cang_2012_03_13_00001.g72.t1	CCAST.g9470.t1	C. angaria - C. castelli	0.194935	0.456618	35.4736
CANGA.Cang_2012_03_13_00001.g73.t1	CCAST.g9469.t1	C. angaria - C. castelli	0.194803	0.45	36.1063
CANGA.Cang_2012_03_13_00001.g74.t1	CCAST.g9468.t1	C. angaria - C. castelli	0.273689	0.479919	40.8829
CANGA.Cang_2012_03_13_00001.g75.t1	CCAST.g9467.t1	C. angaria - C. castelli	0.363035	0.601634	37.7254
CANGA.Cang_2012_03_13_00001.g77.t1	CCAST.g9465.t1	C. angaria - C. castelli	0.271735	0.542487	34.589
CANGA.Cang_2012_03_13_00001.g82.t1	CCAST.g10555.t1	C. angaria - C. castelli	0.374452	0.510911	47.6888
CANGA.Cang_2012_03_13_00001.g83.t2	CCAST.g10556.t1	C. angaria - C. castelli	0.451294	0.591001	47.3721
CANGA.Cang_2012_03_13_00001.g86.t2	CCAST.g15743.t1	C. angaria - C. castelli	0.346345	0.507925	45.2383
CANGA.Cang_2012_03_13_00001.g87.t1	CCAST.g6869.t1	C. angaria - C. castelli	0.270718	0.536099	35.1128
CANGA.Cang_2012_03_13_00001.g88.t1	CCAST.g6868.t1	C. angaria - C. castelli	0.562457	0.73759	43.9163
CANGA.Cang_2012_03_13_00001.g93.t1	CCAST.g15746.t1	C. angaria - C. castelli	0.0966597	0.324326	38.7919
CANGA.Cang_2012_03_13_00001.g94.t1	CCAST.g15747.t1	C. angaria - C. castelli	0.210664	0.390546	43.4531
CANGA.Cang_2012_03_13_00001.g96.t2	CCAST.g15748.t1	C. angaria - C. castelli	0.255029	0.393168	47.525
CANGA.Cang_2012_03_13_00001.g97.t2	CCAST.g3824.t1	C. angaria - C. castelli	0.373744	0.570616	41.7958
CANGA.Cang_2012_03_13_00001.g98.t1	CCAST.g3823.t1	C. angaria - C. castelli	0.432608	0.557428	48.8242
CANGA.Cang_2012_03_13_00001.g99.t1	CCAST.g3821.t1	C. angaria - C. castelli	0.246678	0.413025	44.7734
CANGA.Cang_2012_03_13_00001.g9.t2	CCAST.g15205.t1	C. angaria - C. castelli	0.516424	0.664463	46.5592
CANGA.Cang_2012_03_13_00002.g154.t1	CCAST.g15623.t1	C. angaria - C. castelli	0.93187	1.02631	51.7879
CANGA.Cang_2012_03_13_00002.g161.t2	CCAST.g3059.t1	C. angaria - C. castelli	0.179072	0.321698	47.0872
CANGA.Cang_2012_03_13_00002.g162.t1	CCAST.g4645.t1	C. angaria - C. castelli	0.15145	0.305034	46.0184
CANGA.Cang_2012_03_13_00002.g163.t1	CCAST.g4642.t1	C. angaria - C. castelli	0.263487	0.464712	41.3711
CANGA.Cang_2012_03_13_00002.g164.t1	CCAST.g4641.t1	C. angaria - C. castelli	0.368494	0.607702	37.6659
CANGA.Cang_2012_03_13_00002.g165.t1	CCAST.g4640.t1	C. angaria - C. castelli	0.188275	0.4378	36.6595
CANGA.Cang_2012_03_13_00002.g166.t1	CCAST.g4639.t1	C. angaria - C. castelli	0.156273	0.364603	40.6781
CANGA.Cang_2012_03_13_00002.g167.t1	CCAST.g4638.t1	C. angaria - C. castelli	0.251328	0.471666	39.5067
CANGA.Cang_2012_03_13_00002.g168.t1	CCAST.g4637.t1	C. angaria - C. castelli	0.369429	0.57019	41.4164
CANGA.Cang_2012_03_13_00002.g172.t1	CCAST.g4995.t1	C. angaria - C. castelli	0.564918	0.714479	46.4107
CANGA.Cang_2012_03_13_00002.g173.t1	CCAST.g4996.t1	C. angaria - C. castelli	0.643724	0.802382	45.5234
CANGA.Cang_2012_03_13_00002.g174.t3	CCAST.g4997.t1	C. angaria - C. castelli	0.443682	0.629305	42.893
CANGA.Cang_2012_03_13_00002.g176.t3	CCAST.g17749.t1	C. angaria - C. castelli	0.436043	0.605088	44.5102
CANGA.Cang_2012_03_13_00002.g177.t1	CCAST.g17748.t1	C. angaria - C. castelli	0.375447	0.561632	42.8382
CANGA.Cang_2012_03_13_00002.g178.t1	CCAST.g16671.t1	C. angaria - C. castelli	0.375661	0.553393	43.6628
CANGA.Cang_2012_03_13_00002.g180.t1	CCAST.g16674.t1	C. angaria - C. castelli	0.504393	0.70007	41.9123
CANGA.Cang_2012_03_13_00002.g181.t1	CCAST.g16675.t1	C. angaria - C. castelli	0.445993	0.577175	48.2036
CANGA.Cang_2012_03_13_00002.g182.t1	CCAST.g13903.t1	C. angaria - C. castelli	0.376431	0.53846	45.1945
CANGA.Cang_2012_03_13_00002.g183.t1	CCAST.g13902.t1	C. angaria - C. castelli	0.320298	0.512103	42.29
CANGA.Cang_2012_03_13_00002.g184.t2	CCAST.g19290.t1	C. angaria - C. castelli	0.342156	0.504644	45.1498
CANGA.Cang_2012_03_13_00002.g185.t1	CCAST.g19291.t1	C. angaria - C. castelli	0.319321	0.592146	34.3868
CANGA.Cang_2012_03_13_00002.g186.t1	CCAST.g19292.t1	C. angaria - C. castelli	0.339181	0.521042	43.26
CANGA.Cang_2012_03_13_00002.g189.t2	CCAST.g9433.t1	C. angaria - C. castelli	0.400937	0.623695	39.2707
CANGA.Cang_2012_03_13_00002.g190.t1	CCAST.g9435.t1	C. angaria - C. castelli	0.244056	0.346192	51.037
CANGA.Cang_2012_03_13_00002.g191.t1	CCAST.g9436.t1	C. angaria - C. castelli	0.302641	0.450329	46.5935
CANGA.Cang_2012_03_13_00002.g192.t1	CCAST.g4218.t1	C. angaria - C. castelli	0.409879	0.618029	40.6956
CANGA.Cang_2012_03_13_00002.g193.t1	CCAST.g4217.t1	C. angaria - C. castelli	0.253022	0.457211	41.082
CANGA.Cang_2012_03_13_00002.g194.t1	CCAST.g4214.t1	C. angaria - C. castelli	0.428107	0.478255	56.1083
CANGA.Cang_2012_03_13_00002.g195.t1	CCAST.g13162.t1	C. angaria - C. castelli	0.909608	1.06813	45.537
CANGA.Cang_2012_03_13_00002.g198.t1	CCAST.g13165.t1	C. angaria - C. castelli	0.37362	0.532759	45.4765
CANGA.Cang_2012_03_13_00002.g202.t1	CCAST.g13151.t1	C. angaria - C. castelli	0.505301	0.633654	48.4795
CANGA.Cang_2012_03_13_00002.g204.t1	CCAST.g13153.t1	C. angaria - C. castelli	0.623321	0.74837	48.8019
CANGA.Cang_2012_03_13_00002.g206.t1	CCAST.g13156.t1	C. angaria - C. castelli	0.551828	0.680729	48.4261
CANGA.Cang_2012_03_13_00002.g209.t1	CCAST.g18255.t1	C. angaria - C. castelli	0.649845	0.758717	50.3799
CANGA.Cang_2012_03_13_00002.g211.t3	CCAST.g18258.t1	C. angaria - C. castelli	0.68793	0.759933	53.9763
CANGA.Cang_2012_03_13_00002.g213.t1	CCAST.g18266.t1	C. angaria - C. castelli	0.44487	0.555138	50.2437
CANGA.Cang_2012_03_13_00002.g215.t1	CCAST.g9628.t1	C. angaria - C. castelli	0.351197	0.421658	54.1267
CANGA.Cang_2012_03_13_00002.g217.t1	CCAST.g9552.t1	C. angaria - C. castelli	0.396042	0.672825	34.0006
CANGA.Cang_2012_03_13_00002.g218.t1	CCAST.g9553.t1	C. angaria - C. castelli	0.534197	0.652108	49.4981
CANGA.Cang_2012_03_13_00002.g222.t1	CCAST.g9558.t1	C. angaria - C. castelli	0.337233	0.554963	39.7611
CANGA.Cang_2012_03_13_00002.g223.t1	CCAST.g9559.t1	C. angaria - C. castelli	0.51722	0.592903	53.6173
CANGA.Cang_2012_03_13_00002.g225.t1	CCAST.g9561.t1	C. angaria - C. castelli	0.487393	0.669854	43.2014
CANGA.Cang_2012_03_13_00002.g227.t1	CCAST.g18417.t1	C. angaria - C. castelli	0.65815	0.844016	42.8694
CANGA.Cang_2012_03_13_00002.g228.t1	CCAST.g18419.t1	C. angaria - C. castelli	0.257595	0.416869	45.4632
CANGA.Cang_2012_03_13_00002.g229.t1	CCAST.g18420.t1	C. angaria - C. castelli	0.399085	0.616321	39.8092
CANGA.Cang_2012_03_13_00002.g231.t3	CCAST.g18422.t1	C. angaria - C. castelli	0.426822	0.629221	41.2566
CANGA.Cang_2012_03_13_00002.g234.t2	CCAST.g18431.t1	C. angaria - C. castelli	0.623515	0.769171	46.7916
CANGA.Cang_2012_03_13_00002.g235.t1	CCAST.g18432.t1	C. angaria - C. castelli	0.528714	0.617341	52.3547
CANGA.Cang_2012_03_13_00002.g236.t1	CCAST.g18433.t1	C. angaria - C. castelli	0.454214	0.695381	37.4749
CANGA.Cang_2012_03_13_00002.g238.t1	CCAST.g18434.t2	C. angaria - C. castelli	0.384385	0.580917	41.8288
CANGA.Cang_2012_03_13_00002.g239.t1	CCAST.g18435.t1	C. angaria - C. castelli	0.424365	0.557093	48.0528
CANGA.Cang_2012_03_13_00002.g240.t1	CCAST.g18436.t1	C. angaria - C. castelli	0.0725737	0.332682	35.6272
CANGA.Cang_2012_03_13_00002.g242.t1	CCAST.g18437.t1	C. angaria - C. castelli	0.357343	0.525974	44.5506
CANGA.Cang_2012_03_13_00002.g243.t1	CCAST.g17167.t1	C. angaria - C. castelli	0.417667	0.536947	49.3647
CANGA.Cang_2012_03_13_00002.g244.t1	CCAST.g4994.t1	C. angaria - C. castelli	0.400536	0.598396	41.6993
CANGA.Cang_2012_03_13_00003.g246.t2	CCAST.g5599.t1	C. angaria - C. castelli	0.65584	0.761378	50.7051
CANGA.Cang_2012_03_13_00003.g253.t1	CCAST.g5604.t1	C. angaria - C. castelli	0.653605	0.730289	53.5198
CANGA.Cang_2012_03_13_00003.g258.t1	CCAST.g5609.t1	C. angaria - C. castelli	0.597842	0.719361	49.1462
CANGA.Cang_2012_03_13_00003.g259.t1	CCAST.g5608.t1	C. angaria - C. castelli	0.522796	0.62641	50.8928
CANGA.Cang_2012_03_13_00003.g264.t1	CCAST.g4779.t1	C. angaria - C. castelli	0.342432	0.542087	41.5243
CANGA.Cang_2012_03_13_00003.g266.t1	CCAST.g4781.t1	C. angaria - C. castelli	0.630029	0.79959	44.4599
CANGA.Cang_2012_03_13_00003.g269.t1	CCAST.g6577.t1	C. angaria - C. castelli	0.281226	0.390955	50.2962
CANGA.Cang_2012_03_13_00003.g270.t1	CCAST.g6576.t1	C. angaria - C. castelli	0.446955	0.625313	43.6017
CANGA.Cang_2012_03_13_00003.g272.t1	CCAST.g6575.t2	C. angaria - C. castelli	0.353074	0.525027	44.2265
CANGA.Cang_2012_03_13_00003.g274.t2	CCAST.g6573.t1	C. angaria - C. castelli	0.399668	0.598875	41.568
CANGA.Cang_2012_03_13_00003.g275.t1	CCAST.g6572.t1	C. angaria - C. castelli	0.168247	0.30445	47.7137
CANGA.Cang_2012_03_13_00003.g276.t1	CCAST.g6571.t1	C. angaria - C. castelli	0.475646	0.669594	42.081
CANGA.Cang_2012_03_13_00003.g277.t2	CCAST.g6570.t1	C. angaria - C. castelli	0.356788	0.53159	43.9485
CANGA.Cang_2012_03_13_00003.g278.t2	CCAST.g6568.t1	C. angaria - C. castelli	0.488246	0.681314	42.1668
CANGA.Cang_2012_03_13_00003.g279.t1	CCAST.g6567.t1	C. angaria - C. castelli	0.350029	0.497426	46.6218
CANGA.Cang_2012_03_13_00003.g280.t1	CCAST.g6566.t1	C. angaria - C. castelli	0.413	0.545394	48.0853
CANGA.Cang_2012_03_13_00003.g281.t1	CCAST.g6565.t1	C. angaria - C. castelli	0.294949	0.457215	45.1714
CANGA.Cang_2012_03_13_00003.g282.t1	CCAST.g6564.t1	C. angaria - C. castelli	0.296901	0.513516	39.8699
CANGA.Cang_2012_03_13_00003.g285.t1	CCAST.g6562.t1	C. angaria - C. castelli	0.312962	0.495032	43.2397
CANGA.Cang_2012_03_13_00003.g286.t1	CCAST.g6561.t1	C. angaria - C. castelli	0.323327	0.499953	43.7707
CANGA.Cang_2012_03_13_00003.g287.t1	CCAST.g6559.t1	C. angaria - C. castelli	0.315213	0.59987	33.2326
CANGA.Cang_2012_03_13_00003.g288.t1	CCAST.g6557.t1	C. angaria - C. castelli	0.428607	0.690005	35.5015
CANGA.Cang_2012_03_13_00003.g289.t1	CCAST.g6556.t1	C. angaria - C. castelli	0.528388	0.73465	40.8797
CANGA.Cang_2012_03_13_00003.g290.t1	CCAST.g6555.t2	C. angaria - C. castelli	0.649759	0.861617	40.334
CANGA.Cang_2012_03_13_00003.g291.t1	CCAST.g6554.t1	C. angaria - C. castelli	0.335358	0.533124	41.7085
CANGA.Cang_2012_03_13_00003.g292.t1	CCAST.g6553.t1	C. angaria - C. castelli	0.273246	0.484766	40.3669
CANGA.Cang_2012_03_13_00003.g296.t1	CCAST.g9641.t1	C. angaria - C. castelli	0.22695	0.411563	42.9916
CANGA.Cang_2012_03_13_00003.g297.t1	CCAST.g3719.t1	C. angaria - C. castelli	0.32372	0.533984	40.4894
CANGA.Cang_2012_03_13_00003.g301.t1	CCAST.g14018.t1	C. angaria - C. castelli	0.404095	0.599438	41.9449
CANGA.Cang_2012_03_13_00003.g304.t1	CCAST.g14016.t1	C. angaria - C. castelli	0.373851	0.599545	38.9842
CANGA.Cang_2012_03_13_00003.g305.t2	CCAST.g3592.t1	C. angaria - C. castelli	0.218488	0.426458	40.7132
CANGA.Cang_2012_03_13_00003.g306.t2	CCAST.g3591.t1	C. angaria - C. castelli	0.354055	0.562907	40.6271
CANGA.Cang_2012_03_13_00003.g309.t1	CCAST.g4926.t1	C. angaria - C. castelli	0.760463	0.84609	52.6474
CANGA.Cang_2012_03_13_00004.g320.t1	CCAST.g11006.t1	C. angaria - C. castelli	0.465088	0.676055	40.4208
CANGA.Cang_2012_03_13_00004.g321.t1	CCAST.g11007.t1	C. angaria - C. castelli	0.382181	0.614822	38.3065
CANGA.Cang_2012_03_13_00004.g322.t1	CCAST.g11008.t1	C. angaria - C. castelli	0.296612	0.392625	51.6343
CANGA.Cang_2012_03_13_00004.g323.t1	CCAST.g11009.t1	C. angaria - C. castelli	0.3767	0.490063	49.9418
CANGA.Cang_2012_03_13_00004.g326.t1	CCAST.g8828.t1	C. angaria - C. castelli	0.423587	0.58257	45.4916
CANGA.Cang_2012_03_13_00004.g330.t3	CCAST.g8825.t1	C. angaria - C. castelli	0.429275	0.499896	54.1112
CANGA.Cang_2012_03_13_00004.g333.t1	CCAST.g8823.t1	C. angaria - C. castelli	0.775642	0.860148	52.7567
CANGA.Cang_2012_03_13_00004.g334.t1	CCAST.g8822.t1	C. angaria - C. castelli	0.347681	0.501943	45.9522
CANGA.Cang_2012_03_13_00004.g343.t1	CCAST.g3225.t1	C. angaria - C. castelli	0.469053	0.650168	43.3328
CANGA.Cang_2012_03_13_00004.g351.t1	CCAST.g3213.t1	C. angaria - C. castelli	0.668852	0.739059	54.1515
CANGA.Cang_2012_03_13_00004.g353.t1	CCAST.g3216.t1	C. angaria - C. castelli	0.407103	0.54373	47.6725
CANGA.Cang_2012_03_13_00004.g355.t1	CCAST.g3210.t1	C. angaria - C. castelli	0.324762	0.461315	47.6796
CANGA.Cang_2012_03_13_00004.g357.t1	CCAST.g17924.t2	C. angaria - C. castelli	0.523369	0.70005	43.7653
CANGA.Cang_2012_03_13_00004.g359.t1	CCAST.g17922.t1	C. angaria - C. castelli	0.42312	0.568276	46.8404
CANGA.Cang_2012_03_13_00004.g360.t1	CCAST.g17921.t1	C. angaria - C. castelli	0.291957	0.428957	47.636
CANGA.Cang_2012_03_13_00004.g361.t1	CCAST.g17918.t1	C. angaria - C. castelli	0.436289	0.620061	43.0736
CANGA.Cang_2012_03_13_00004.g362.t1	CCAST.g17917.t1	C. angaria - C. castelli	0.56251	0.791887	38.625
CANGA.Cang_2012_03_13_00004.g363.t1	CCAST.g17916.t1	C. angaria - C. castelli	0.5601	0.560292	60.9812
CANGA.Cang_2012_03_13_00004.g364.t1	CCAST.g17915.t1	C. angaria - C. castelli	0.360692	0.588139	38.8132
CANGA.Cang_2012_03_13_00004.g365.t1	CCAST.g17914.t1	C. angaria - C. castelli	0.449583	0.621459	44.234
CANGA.Cang_2012_03_13_00004.g367.t1	CCAST.g3886.t1	C. angaria - C. castelli	0.592242	0.726823	47.872
CANGA.Cang_2012_03_13_00004.g368.t1	CCAST.g4589.t1	C. angaria - C. castelli	0.606309	0.814798	40.6626
CANGA.Cang_2012_03_13_00004.g369.t1	CCAST.g17908.t1	C. angaria - C. castelli	0.478112	0.598699	49.2371
CANGA.Cang_2012_03_13_00004.g370.t1	CCAST.g17907.t1	C. angaria - C. castelli	0.266951	0.443962	43.7331
CANGA.Cang_2012_03_13_00004.g371.t1	CCAST.g17906.t1	C. angaria - C. castelli	0.235248	0.432627	41.7463
CANGA.Cang_2012_03_13_00004.g372.t1	CCAST.g17905.t1	C. angaria - C. castelli	0.22422	0.458818	38.1157
CANGA.Cang_2012_03_13_00004.g373.t1	CCAST.g17904.t1	C. angaria - C. castelli	0.468717	0.634642	44.8145
CANGA.Cang_2012_03_13_00004.g374.t1	CCAST.g17903.t1	C. angaria - C. castelli	0.382517	0.552499	44.4187
CANGA.Cang_2012_03_13_00004.g375.t1	CCAST.g17902.t1	C. angaria - C. castelli	0.427313	0.592419	44.8944
CANGA.Cang_2012_03_13_00004.g376.t1	CCAST.g13419.t1	C. angaria - C. castelli	0.290835	0.402655	50.0924
CANGA.Cang_2012_03_13_00004.g377.t1	CCAST.g13417.t1	C. angaria - C. castelli	0.357586	0.491277	47.9588
CANGA.Cang_2012_03_13_00004.g379.t1	CCAST.g13414.t1	C. angaria - C. castelli	0.191756	0.344095	46.1398
CANGA.Cang_2012_03_13_00004.g380.t1	CCAST.g13413.t1	C. angaria - C. castelli	0.179793	0.355865	43.8247
CANGA.Cang_2012_03_13_00004.g381.t1	CCAST.g7279.t1	C. angaria - C. castelli	0.377294	0.473667	51.5991
CANGA.Cang_2012_03_13_00004.g382.t1	CCAST.g7280.t2	C. angaria - C. castelli	0.214214	0.308562	51.7966
CANGA.Cang_2012_03_13_00004.g383.t2	CCAST.g11000.t1	C. angaria - C. castelli	0.288854	0.428417	47.386
CANGA.Cang_2012_03_13_00004.g384.t1	CCAST.g11001.t1	C. angaria - C. castelli	0.166084	0.327728	45.2322
CANGA.Cang_2012_03_13_00004.g387.t1	CCAST.g11003.t1	C. angaria - C. castelli	0.357029	0.460625	50.8946
CANGA.Cang_2012_03_13_00005.g390.t1	CCAST.g14183.t1	C. angaria - C. castelli	0.586028	0.653261	54.4416
CANGA.Cang_2012_03_13_00005.g392.t1	CCAST.g14185.t1	C. angaria - C. castelli	0.631096	0.752041	49.2021
CANGA.Cang_2012_03_13_00005.g394.t1	CCAST.g5032.t1	C. angaria - C. castelli	0.377177	0.385756	60.1632
CANGA.Cang_2012_03_13_00005.g395.t1	CCAST.g12070.t1	C. angaria - C. castelli	0.456453	0.591425	47.8339
CANGA.Cang_2012_03_13_00005.g396.t2	CCAST.g8248.t2	C. angaria - C. castelli	0.466457	0.523279	55.4572
CANGA.Cang_2012_03_13_00005.g402.t1	CCAST.g8255.t1	C. angaria - C. castelli	0.369578	0.509352	47.3655
CANGA.Cang_2012_03_13_00005.g405.t1	CCAST.g12058.t1	C. angaria - C. castelli	0.213083	0.384991	44.2309
CANGA.Cang_2012_03_13_00005.g408.t3	CCAST.g12061.t1	C. angaria - C. castelli	0.281148	0.369443	52.3871
CANGA.Cang_2012_03_13_00005.g409.t2	CCAST.g12062.t2	C. angaria - C. castelli	0.424456	0.549219	48.8298
CANGA.Cang_2012_03_13_00005.g411.t3	CCAST.g12042.t1	C. angaria - C. castelli	0.298982	0.393614	51.7689
CANGA.Cang_2012_03_13_00005.g413.t1	CCAST.g13081.t1	C. angaria - C. castelli	0.334913	0.519842	42.9607
CANGA.Cang_2012_03_13_00005.g414.t1	CCAST.g13082.t1	C. angaria - C. castelli	0.315086	0.533424	39.7018
CANGA.Cang_2012_03_13_00005.g415.t1	CCAST.g13083.t1	C. angaria - C. castelli	0.372011	0.531052	45.486
CANGA.Cang_2012_03_13_00005.g416.t2	CCAST.g19255.t1	C. angaria - C. castelli	0.367915	0.541087	44.1076
CANGA.Cang_2012_03_13_00005.g417.t1	CCAST.g19254.t1	C. angaria - C. castelli	0.432079	0.52725	51.7164
CANGA.Cang_2012_03_13_00005.g418.t1	CCAST.g19253.t1	C. angaria - C. castelli	0.366765	0.562361	41.9203
CANGA.Cang_2012_03_13_00005.g419.t1	CCAST.g19252.t1	C. angaria - C. castelli	0.517583	0.637598	49.2929
CANGA.Cang_2012_03_13_00005.g420.t1	CCAST.g19249.t3	C. angaria - C. castelli	0.289866	0.431999	47.1354
CANGA.Cang_2012_03_13_00005.g421.t1	CCAST.g19248.t1	C. angaria - C. castelli	0.410205	0.606799	41.8228
CANGA.Cang_2012_03_13_00005.g422.t2	CCAST.g19247.t1	C. angaria - C. castelli	0.30022	0.447567	46.6268
CANGA.Cang_2012_03_13_00005.g423.t1	CCAST.g13594.t1	C. angaria - C. castelli	0.434086	0.640028	40.911
CANGA.Cang_2012_03_13_00005.g424.t1	CCAST.g5415.t1	C. angaria - C. castelli	0.246882	0.418672	44.2425
CANGA.Cang_2012_03_13_00005.g429.t1	CCAST.g16948.t1	C. angaria - C. castelli	0.489399	0.606515	49.5757
CANGA.Cang_2012_03_13_00005.g433.t1	CCAST.g10574.t1	C. angaria - C. castelli	0.266562	0.49981	38.2474
CANGA.Cang_2012_03_13_00005.g441.t2	CCAST.g12052.t1	C. angaria - C. castelli	0.509007	0.576861	54.3811
CANGA.Cang_2012_03_13_00005.g442.t2	CCAST.g12050.t1	C. angaria - C. castelli	0.493081	0.57643	52.8695
CANGA.Cang_2012_03_13_00005.g445.t1	CCAST.g12046.t1	C. angaria - C. castelli	0.225073	0.322632	51.4833
CANGA.Cang_2012_03_13_00005.g446.t1	CCAST.g9539.t1	C. angaria - C. castelli	0.346529	0.461608	49.7743
CANGA.Cang_2012_03_13_00005.g447.t1	CCAST.g12063.t1	C. angaria - C. castelli	0.172215	0.336428	44.9815
CANGA.Cang_2012_03_13_00005.g451.t2	CCAST.g12068.t1	C. angaria - C. castelli	0.466203	0.514957	56.2443
CANGA.Cang_2012_03_13_00005.g458.t1	CCAST.g12084.t1	C. angaria - C. castelli	0.961074	1.08744	48.6738
CANGA.Cang_2012_03_13_00005.g459.t1	CCAST.g12083.t1	C. angaria - C. castelli	0.67116	0.697212	58.4586
CANGA.Cang_2012_03_13_00005.g464.t1	CCAST.g12076.t1	C. angaria - C. castelli	0.800216	0.884336	52.7943
CANGA.Cang_2012_03_13_00006.g465.t2	CCAST.g5841.t1	C. angaria - C. castelli	0.270519	0.430923	45.3531
CANGA.Cang_2012_03_13_00006.g466.t1	CCAST.g5842.t1	C. angaria - C. castelli	0.364757	0.535063	44.3872
CANGA.Cang_2012_03_13_00006.g468.t1	CCAST.g5843.t1	C. angaria - C. castelli	0.267484	0.441514	44.0239
CANGA.Cang_2012_03_13_00006.g470.t3	CCAST.g5844.t1	C. angaria - C. castelli	0.287344	0.507909	39.4846
CANGA.Cang_2012_03_13_00006.g471.t1	CCAST.g5845.t1	C. angaria - C. castelli	0.28852	0.499197	40.4491
CANGA.Cang_2012_03_13_00006.g472.t1	CCAST.g5846.t1	C. angaria - C. castelli	0.228985	0.448889	39.549
CANGA.Cang_2012_03_13_00006.g473.t2	CCAST.g5847.t1	C. angaria - C. castelli	0.552051	0.681544	48.3683
CANGA.Cang_2012_03_13_00006.g476.t2	CCAST.g5850.t1	C. angaria - C. castelli	0.236787	0.421957	42.9372
CANGA.Cang_2012_03_13_00006.g477.t1	CCAST.g5851.t1	C. angaria - C. castelli	0.347928	0.560796	40.2354
CANGA.Cang_2012_03_13_00006.g478.t1	CCAST.g5852.t1	C. angaria - C. castelli	0.256364	0.518596	35.42
CANGA.Cang_2012_03_13_00006.g479.t1	CCAST.g5853.t1	C. angaria - C. castelli	0.211532	0.448909	37.8446
CANGA.Cang_2012_03_13_00006.g480.t1	CCAST.g5221.t1	C. angaria - C. castelli	0.352399	0.45377	51.1115
CANGA.Cang_2012_03_13_00006.g481.t3	CCAST.g5223.t1	C. angaria - C. castelli	0.353506	0.523271	44.4399
CANGA.Cang_2012_03_13_00006.g483.t1	CCAST.g13986.t1	C. angaria - C. castelli	0.295492	0.515591	39.53
CANGA.Cang_2012_03_13_00006.g484.t1	CCAST.g13987.t1	C. angaria - C. castelli	0.716391	0.924712	40.6789
CANGA.Cang_2012_03_13_00006.g485.t1	CCAST.g6302.t1	C. angaria - C. castelli	0.455503	0.65787	41.2597
CANGA.Cang_2012_03_13_00006.g486.t1	CCAST.g6301.t1	C. angaria - C. castelli	0.209589	0.447435	37.7988
CANGA.Cang_2012_03_13_00006.g488.t1	CCAST.g6299.t1	C. angaria - C. castelli	0.172957	0.407624	38.109
CANGA.Cang_2012_03_13_00006.g489.t1	CCAST.g10053.t1	C. angaria - C. castelli	0.530631	0.717698	42.7522
CANGA.Cang_2012_03_13_00006.g490.t2	CCAST.g2413.t1	C. angaria - C. castelli	0.494225	0.715329	39.432
CANGA.Cang_2012_03_13_00006.g491.t1	CCAST.g2414.t1	C. angaria - C. castelli	0.476452	0.50527	58.1888
CANGA.Cang_2012_03_13_00006.g492.t1	CCAST.g2415.t1	C. angaria - C. castelli	0.31406	0.580425	35.0169
CANGA.Cang_2012_03_13_00006.g494.t1	CCAST.g5220.t1	C. angaria - C. castelli	0.295244	0.516631	39.4044
CANGA.Cang_2012_03_13_00006.g495.t1	CCAST.g6041.t1	C. angaria - C. castelli	0.470097	0.545957	53.6001
CANGA.Cang_2012_03_13_00006.g498.t1	CCAST.g12562.t1	C. angaria - C. castelli	0.232922	0.329625	51.5669
CANGA.Cang_2012_03_13_00006.g499.t1	CCAST.g12560.t1	C. angaria - C. castelli	0.0378432	0.208364	44.3662
CANGA.Cang_2012_03_13_00006.g500.t1	CCAST.g12559.t1	C. angaria - C. castelli	0.330619	0.431053	51.2029
CANGA.Cang_2012_03_13_00006.g502.t1	CCAST.g12558.t1	C. angaria - C. castelli	0.458706	0.692345	38.2092
CANGA.Cang_2012_03_13_00006.g507.t1	CCAST.g8288.t1	C. angaria - C. castelli	0.393048	0.436606	56.751
CANGA.Cang_2012_03_13_00006.g516.t1	CCAST.g18685.t1	C. angaria - C. castelli	0.64802	0.823079	43.9235
CANGA.Cang_2012_03_13_00006.g517.t1	CCAST.g18684.t1	C. angaria - C. castelli	0.608891	0.690775	53.0125
CANGA.Cang_2012_03_13_00006.g519.t1	CCAST.g5696.t1	C. angaria - C. castelli	0.494161	0.554812	55.0837
CANGA.Cang_2012_03_13_00006.g520.t1	CCAST.g5695.t1	C. angaria - C. castelli	0.700892	0.797056	51.6195
CANGA.Cang_2012_03_13_00006.g526.t1	CCAST.g9006.t1	C. angaria - C. castelli	0.392382	0.602624	40.4915
CANGA.Cang_2012_03_13_00006.g530.t1	CCAST.g11232.t1	C. angaria - C. castelli	0.450594	0.639535	42.5694
CANGA.Cang_2012_03_13_00006.g534.t1	CCAST.g11236.t1	C. angaria - C. castelli	0.28158	0.422782	47.2262
CANGA.Cang_2012_03_13_00006.g535.t1	CCAST.g11237.t1	C. angaria - C. castelli	0.223964	0.33056	50.6019
CANGA.Cang_2012_03_13_00006.g538.t1	CCAST.g9010.t1	C. angaria - C. castelli	0.539938	0.736889	41.788
CANGA.Cang_2012_03_13_00006.g539.t1	CCAST.g9011.t1	C. angaria - C. castelli	0.289559	0.419295	48.3446
CANGA.Cang_2012_03_13_00006.g540.t1	CCAST.g9012.t1	C. angaria - C. castelli	0.259529	0.338312	53.315
CANGA.Cang_2012_03_13_00006.g541.t2	CCAST.g9013.t1	C. angaria - C. castelli	0.438304	0.536535	51.4179
CANGA.Cang_2012_03_13_00006.g543.t1	CCAST.g9014.t1	C. angaria - C. castelli	0.680569	0.791458	50.1831
CANGA.Cang_2012_03_13_00006.g548.t1	CCAST.g15929.t1	C. angaria - C. castelli	0.64502	0.802205	45.6671
CANGA.Cang_2012_03_13_00007.g550.t1	CCAST.g6306.t1	C. angaria - C. castelli	0.215988	0.409364	42.1368
CANGA.Cang_2012_03_13_00007.g551.t1	CCAST.g6307.t1	C. angaria - C. castelli	0.333564	0.490945	45.6479
CANGA.Cang_2012_03_13_00007.g552.t1	CCAST.g6308.t1	C. angaria - C. castelli	0.36457	0.479765	49.7631
CANGA.Cang_2012_03_13_00007.g553.t2	CCAST.g6309.t2	C. angaria - C. castelli	0.367943	0.513427	46.8085
CANGA.Cang_2012_03_13_00007.g556.t1	CCAST.g6314.t1	C. angaria - C. castelli	0.280763	0.452363	44.2609
CANGA.Cang_2012_03_13_00007.g557.t1	CCAST.g6315.t1	C. angaria - C. castelli	0.631772	0.704416	53.9138
CANGA.Cang_2012_03_13_00007.g558.t1	CCAST.g6316.t1	C. angaria - C. castelli	0.536521	0.639326	50.9717
CANGA.Cang_2012_03_13_00007.g559.t1	CCAST.g6317.t2	C. angaria - C. castelli	0.348913	0.427853	53.2996
CANGA.Cang_2012_03_13_00007.g564.t1	CCAST.g16739.t1	C. angaria - C. castelli	0.320884	0.477389	45.7334
CANGA.Cang_2012_03_13_00007.g566.t1	CCAST.g16742.t1	C. angaria - C. castelli	0.245994	0.444877	41.5996
CANGA.Cang_2012_03_13_00007.g571.t1	CCAST.g17367.t1	C. angaria - C. castelli	0.627745	0.870664	37.304
CANGA.Cang_2012_03_13_00007.g580.t1	CCAST.g17160.t1	C. angaria - C. castelli	0.529809	0.761928	38.3574
CANGA.Cang_2012_03_13_00007.g589.t1	CCAST.g13586.t1	C. angaria - C. castelli	0.53976	0.688431	46.4976
CANGA.Cang_2012_03_13_00007.g592.t1	CCAST.g4408.t1	C. angaria - C. castelli	0.441029	0.488122	56.4062
CANGA.Cang_2012_03_13_00007.g595.t1	CCAST.g4413.t1	C. angaria - C. castelli	0.579566	0.704051	48.8568
CANGA.Cang_2012_03_13_00007.g596.t2	CCAST.g4414.t1	C. angaria - C. castelli	0.258641	0.432232	44.0668
CANGA.Cang_2012_03_13_00007.g599.t1	CCAST.g15081.t1	C. angaria - C. castelli	0.386352	0.53923	46.0872
CANGA.Cang_2012_03_13_00007.g600.t1	CCAST.g15080.t1	C. angaria - C. castelli	0.366124	0.510864	46.8811
CANGA.Cang_2012_03_13_00007.g602.t1	CCAST.g17703.t1	C. angaria - C. castelli	0.231579	0.517317	33.1271
CANGA.Cang_2012_03_13_00007.g606.t1	CCAST.g9417.t1	C. angaria - C. castelli	0.289065	0.468233	43.5227
CANGA.Cang_2012_03_13_00007.g608.t1	CCAST.g8393.t2	C. angaria - C. castelli	0.476736	0.591461	49.8089
CANGA.Cang_2012_03_13_00007.g609.t1	CCAST.g8394.t1	C. angaria - C. castelli	0.529427	0.65033	49.2062
CANGA.Cang_2012_03_13_00007.g613.t1	CCAST.g8397.t1	C. angaria - C. castelli	0.41777	0.590407	44.1598
CANGA.Cang_2012_03_13_00007.g614.t1	CCAST.g8398.t1	C. angaria - C. castelli	0.106088	0.313344	40.7828
CANGA.Cang_2012_03_13_00007.g615.t2	CCAST.g8399.t1	C. angaria - C. castelli	0.648769	0.794138	46.8197
CANGA.Cang_2012_03_13_00007.g616.t1	CCAST.g8400.t1	C. angaria - C. castelli	0.991352	1.12675	47.7921
CANGA.Cang_2012_03_13_00007.g624.t1	CCAST.g5712.t1	C. angaria - C. castelli	0.62533	0.804496	43.5229
CANGA.Cang_2012_03_13_00008.g634.t1	CCAST.g16724.t2	C. angaria - C. castelli	0.638408	0.755699	49.5586
CANGA.Cang_2012_03_13_00008.g637.t1	CCAST.g11161.t1	C. angaria - C. castelli	0.341762	0.517702	43.8375
CANGA.Cang_2012_03_13_00008.g639.t1	CCAST.g11159.t1	C. angaria - C. castelli	0.601303	0.761873	45.3368
CANGA.Cang_2012_03_13_00008.g640.t1	CCAST.g11157.t1	C. angaria - C. castelli	0.468783	0.520508	55.9543
CANGA.Cang_2012_03_13_00008.g644.t1	CCAST.g9207.t1	C. angaria - C. castelli	0.439673	0.533733	51.8248
CANGA.Cang_2012_03_13_00008.g645.t1	CCAST.g3722.t1	C. angaria - C. castelli	0.442136	0.542335	51.2259
CANGA.Cang_2012_03_13_00008.g651.t1	CCAST.g15893.t1	C. angaria - C. castelli	0.768665	0.793011	58.6252
CANGA.Cang_2012_03_13_00008.g654.t1	CCAST.g13575.t1	C. angaria - C. castelli	0.505556	0.550058	56.659
CANGA.Cang_2012_03_13_00008.g661.t1	CCAST.g486.t1	C. angaria - C. castelli	0.259153	0.37002	50.1852
CANGA.Cang_2012_03_13_00008.g662.t1	CCAST.g485.t1	C. angaria - C. castelli	0.486826	0.660089	44.0987
CANGA.Cang_2012_03_13_00008.g663.t1	CCAST.g484.t1	C. angaria - C. castelli	0.489102	0.546261	55.4243
CANGA.Cang_2012_03_13_00008.g668.t3	CCAST.g1456.t1	C. angaria - C. castelli	0.301481	0.445933	46.9091
CANGA.Cang_2012_03_13_00008.g669.t2	CCAST.g1455.t1	C. angaria - C. castelli	0.391055	0.563777	44.1514
CANGA.Cang_2012_03_13_00008.g671.t1	CCAST.g2243.t1	C. angaria - C. castelli	0.691177	0.858084	44.7187
CANGA.Cang_2012_03_13_00008.g672.t1	CCAST.g2242.t1	C. angaria - C. castelli	0.366513	0.591642	39.0393
CANGA.Cang_2012_03_13_00008.g673.t1	CCAST.g2241.t1	C. angaria - C. castelli	0.319086	0.496073	43.7355
CANGA.Cang_2012_03_13_00008.g674.t2	CCAST.g2240.t1	C. angaria - C. castelli	0.53502	0.700984	44.8108
CANGA.Cang_2012_03_13_00008.g677.t1	CCAST.g2238.t1	C. angaria - C. castelli	0.66256	0.767518	50.7616
CANGA.Cang_2012_03_13_00008.g678.t2	CCAST.g2237.t1	C. angaria - C. castelli	0.604836	0.808254	41.1572
CANGA.Cang_2012_03_13_00008.g679.t1	CCAST.g13834.t1	C. angaria - C. castelli	0.854812	0.977114	49.0698
CANGA.Cang_2012_03_13_00008.g680.t1	CCAST.g13835.t1	C. angaria - C. castelli	0.377571	0.599172	39.3835
CANGA.Cang_2012_03_13_00008.g682.t1	CCAST.g8330.t1	C. angaria - C. castelli	0.35991	0.580293	39.5023
CANGA.Cang_2012_03_13_00008.g683.t1	CCAST.g8334.t1	C. angaria - C. castelli	0.181938	0.354187	44.1977
CANGA.Cang_2012_03_13_00008.g686.t1	CCAST.g10654.t1	C. angaria - C. castelli	0.45524	0.582507	48.5855
CANGA.Cang_2012_03_13_00008.g687.t1	CCAST.g13283.t1	C. angaria - C. castelli	0.416811	0.601627	42.9717
CANGA.Cang_2012_03_13_00008.g688.t1	CCAST.g18888.t1	C. angaria - C. castelli	0.307869	0.509296	41.3514
CANGA.Cang_2012_03_13_00008.g692.t1	CCAST.g18430.t1	C. angaria - C. castelli	0.413484	0.476118	54.8902
CANGA.Cang_2012_03_13_00008.g693.t1	CCAST.g18889.t1	C. angaria - C. castelli	0.45657	0.664812	40.6866
CANGA.Cang_2012_03_13_00008.g694.t1	CCAST.g18890.t1	C. angaria - C. castelli	0.327286	0.4786	46.2398
CANGA.Cang_2012_03_13_00008.g695.t1	CCAST.g18891.t1	C. angaria - C. castelli	0.53379	0.701735	44.6175
CANGA.Cang_2012_03_13_00008.g696.t1	CCAST.g18892.t1	C. angaria - C. castelli	0.641061	0.795323	45.9522
CANGA.Cang_2012_03_13_00008.g699.t1	CCAST.g18893.t1	C. angaria - C. castelli	0.649666	0.848409	41.6132
CANGA.Cang_2012_03_13_00008.g700.t1	CCAST.g18894.t2	C. angaria - C. castelli	0.36733	0.555751	42.6201
CANGA.Cang_2012_03_13_00008.g701.t1	CCAST.g18895.t1	C. angaria - C. castelli	0.848532	1.05124	41.2261
CANGA.Cang_2012_03_13_00008.g702.t1	CCAST.g18896.t1	C. angaria - C. castelli	0.389884	0.640707	36.533
CANGA.Cang_2012_03_13_00008.g703.t1	CCAST.g18897.t1	C. angaria - C. castelli	0.31016	0.54965	37.6385
CANGA.Cang_2012_03_13_00008.g705.t1	CCAST.g18899.t1	C. angaria - C. castelli	0.555994	0.750454	42.031
CANGA.Cang_2012_03_13_00009.g709.t1	CCAST.g9519.t1	C. angaria - C. castelli	0.339431	0.534105	42.0101
CANGA.Cang_2012_03_13_00009.g710.t1	CCAST.g9520.t1	C. angaria - C. castelli	0.829289	0.910342	53.0936
CANGA.Cang_2012_03_13_00009.g711.t1	CCAST.g16720.t1	C. angaria - C. castelli	0.680057	0.770084	52.2181
CANGA.Cang_2012_03_13_00009.g714.t1	CCAST.g11570.t1	C. angaria - C. castelli	0.473202	0.690046	39.8474
CANGA.Cang_2012_03_13_00009.g716.t1	CCAST.g11568.t1	C. angaria - C. castelli	0.495738	0.615033	49.3631
CANGA.Cang_2012_03_13_00009.g721.t1	CCAST.g19177.t1	C. angaria - C. castelli	0.171977	0.312415	47.3006
CANGA.Cang_2012_03_13_00009.g722.t1	CCAST.g19178.t1	C. angaria - C. castelli	0.251467	0.358568	50.5526
CANGA.Cang_2012_03_13_00009.g723.t1	CCAST.g19179.t1	C. angaria - C. castelli	0.286765	0.478036	42.342
CANGA.Cang_2012_03_13_00009.g725.t1	CCAST.g19181.t1	C. angaria - C. castelli	0.169407	0.335388	44.809
CANGA.Cang_2012_03_13_00009.g727.t1	CCAST.g438.t1	C. angaria - C. castelli	0.376734	0.560757	43.0491
CANGA.Cang_2012_03_13_00009.g728.t1	CCAST.g437.t1	C. angaria - C. castelli	0.229908	0.423933	42.0735
CANGA.Cang_2012_03_13_00009.g729.t1	CCAST.g436.t1	C. angaria - C. castelli	0.27077	0.450318	43.4857
CANGA.Cang_2012_03_13_00009.g730.t1	CCAST.g3579.t1	C. angaria - C. castelli	0.286194	0.41409	48.5242
CANGA.Cang_2012_03_13_00009.g731.t1	CCAST.g3578.t1	C. angaria - C. castelli	0.243984	0.411028	44.7054
CANGA.Cang_2012_03_13_00009.g732.t1	CCAST.g3577.t1	C. angaria - C. castelli	0.117757	0.297337	43.4825
CANGA.Cang_2012_03_13_00009.g733.t1	CCAST.g3576.t1	C. angaria - C. castelli	0.309854	0.456493	46.6959
CANGA.Cang_2012_03_13_00009.g734.t1	CCAST.g3575.t1	C. angaria - C. castelli	0.277274	0.452553	43.9021
CANGA.Cang_2012_03_13_00009.g735.t3	CCAST.g3573.t1	C. angaria - C. castelli	0.302933	0.473253	44.3858
CANGA.Cang_2012_03_13_00009.g740.t1	CCAST.g12607.t1	C. angaria - C. castelli	0.608091	0.817365	40.5859
CANGA.Cang_2012_03_13_00009.g741.t1	CCAST.g3568.t1	C. angaria - C. castelli	0.271651	0.483583	40.3267
CANGA.Cang_2012_03_13_00009.g745.t1	CCAST.g18150.t1	C. angaria - C. castelli	0.468901	0.673497	41.0423
CANGA.Cang_2012_03_13_00009.g746.t1	CCAST.g18151.t1	C. angaria - C. castelli	0.36185	0.538673	43.7514
CANGA.Cang_2012_03_13_00009.g747.t1	CCAST.g9123.t1	C. angaria - C. castelli	0.609665	0.834068	39.1102
CANGA.Cang_2012_03_13_00009.g748.t1	CCAST.g2845.t1	C. angaria - C. castelli	0.535249	0.590196	55.6401
CANGA.Cang_2012_03_13_00009.g749.t1	CCAST.g18748.t1	C. angaria - C. castelli	0.370462	0.473483	50.9506
CANGA.Cang_2012_03_13_00009.g755.t1	CCAST.g17430.t1	C. angaria - C. castelli	0.458291	0.458291	61
CANGA.Cang_2012_03_13_00009.g760.t1	CCAST.g14622.t1	C. angaria - C. castelli	0.502171	0.639436	47.6101
CANGA.Cang_2012_03_13_00009.g761.t1	CCAST.g14623.t1	C. angaria - C. castelli	0.580728	0.580728	61
CANGA.Cang_2012_03_13_00009.g764.t1	CCAST.g14624.t1	C. angaria - C. castelli	0.293256	0.4432	46.3734
CANGA.Cang_2012_03_13_00009.g767.t1	CCAST.g763.t1	C. angaria - C. castelli	0.421977	0.520582	51.3814
CANGA.Cang_2012_03_13_00010.g768.t1	CCAST.g3473.t1	C. angaria - C. castelli	0.340883	0.404837	54.7615
CANGA.Cang_2012_03_13_00010.g769.t1	CCAST.g3472.t2	C. angaria - C. castelli	0.17792	0.364764	42.774
CANGA.Cang_2012_03_13_00010.g773.t1	CCAST.g13142.t1	C. angaria - C. castelli	0.388042	0.534432	46.7201
CANGA.Cang_2012_03_13_00010.g787.t2	CCAST.g7255.t1	C. angaria - C. castelli	0.387103	0.510425	48.9703
CANGA.Cang_2012_03_13_00010.g788.t1	CCAST.g7575.t1	C. angaria - C. castelli	0.443383	0.582565	47.4232
CANGA.Cang_2012_03_13_00010.g789.t1	CCAST.g7256.t1	C. angaria - C. castelli	0.713824	0.820076	50.6355
CANGA.Cang_2012_03_13_00010.g790.t1	CCAST.g7257.t1	C. angaria - C. castelli	0.405258	0.49465	52.2801
CANGA.Cang_2012_03_13_00010.g791.t1	CCAST.g7258.t1	C. angaria - C. castelli	0.67288	0.808994	47.7225
CANGA.Cang_2012_03_13_00010.g792.t1	CCAST.g7259.t1	C. angaria - C. castelli	0.323653	0.489096	44.8615
CANGA.Cang_2012_03_13_00010.g796.t1	CCAST.g7261.t1	C. angaria - C. castelli	0.425635	0.533012	50.5257
CANGA.Cang_2012_03_13_00010.g799.t1	CCAST.g14116.t1	C. angaria - C. castelli	0.557049	0.711683	45.9159
CANGA.Cang_2012_03_13_00010.g803.t1	CCAST.g14133.t1	C. angaria - C. castelli	0.552214	0.734899	43.1796
CANGA.Cang_2012_03_13_00010.g807.t1	CCAST.g14132.t1	C. angaria - C. castelli	0.573125	0.742903	44.4386
CANGA.Cang_2012_03_13_00010.g812.t1	CCAST.g14129.t1	C. angaria - C. castelli	0.487757	0.703401	39.9646
CANGA.Cang_2012_03_13_00010.g814.t1	CCAST.g14125.t1	C. angaria - C. castelli	0.426658	0.648884	39.3225
CANGA.Cang_2012_03_13_00010.g815.t2	CCAST.g14124.t1	C. angaria - C. castelli	0.556186	0.695395	47.4207
CANGA.Cang_2012_03_13_00010.g817.t2	CCAST.g14123.t1	C. angaria - C. castelli	0.42408	0.579776	45.8123
CANGA.Cang_2012_03_13_00010.g820.t2	CCAST.g14109.t1	C. angaria - C. castelli	0.495651	0.645596	46.3733
CANGA.Cang_2012_03_13_00010.g824.t1	CCAST.g14111.t1	C. angaria - C. castelli	0.291577	0.501349	40.5374
CANGA.Cang_2012_03_13_00010.g825.t1	CCAST.g14112.t1	C. angaria - C. castelli	0.609227	0.739221	48.3195
CANGA.Cang_2012_03_13_00010.g826.t1	CCAST.g14113.t1	C. angaria - C. castelli	0.329052	0.456897	48.5291
CANGA.Cang_2012_03_13_00010.g827.t2	CCAST.g14115.t1	C. angaria - C. castelli	0.451825	0.648753	41.7903
CANGA.Cang_2012_03_13_00011.g832.t2	CCAST.g12685.t1	C. angaria - C. castelli	0.524468	0.676029	46.2157
CANGA.Cang_2012_03_13_00011.g833.t1	CCAST.g12686.t1	C. angaria - C. castelli	0.594858	0.683199	52.3827
CANGA.Cang_2012_03_13_00011.g838.t1	CCAST.g5361.t1	C. angaria - C. castelli	0.442082	0.686664	37.1418
CANGA.Cang_2012_03_13_00011.g839.t1	CCAST.g5360.t1	C. angaria - C. castelli	0.583848	0.757959	44.016
CANGA.Cang_2012_03_13_00011.g841.t1	CCAST.g5357.t1	C. angaria - C. castelli	0.986791	1.10583	49.3883
CANGA.Cang_2012_03_13_00011.g842.t1	CCAST.g5356.t1	C. angaria - C. castelli	0.0554235	0.306409	36.5171
CANGA.Cang_2012_03_13_00011.g843.t2	CCAST.g5355.t1	C. angaria - C. castelli	0.795216	0.946744	46.2189
CANGA.Cang_2012_03_13_00011.g844.t1	CCAST.g3403.t1	C. angaria - C. castelli	0.519662	0.66054	47.2577
CANGA.Cang_2012_03_13_00011.g847.t2	CCAST.g2913.t1	C. angaria - C. castelli	0.599138	0.751923	46.0962
CANGA.Cang_2012_03_13_00011.g849.t2	CCAST.g16943.t1	C. angaria - C. castelli	0.478946	0.610776	48.1404
CANGA.Cang_2012_03_13_00011.g853.t1	CCAST.g10579.t1	C. angaria - C. castelli	0.562347	0.728107	44.8306
CANGA.Cang_2012_03_13_00011.g859.t1	CCAST.g16942.t1	C. angaria - C. castelli	0.286328	0.423747	47.5952
CANGA.Cang_2012_03_13_00011.g860.t1	CCAST.g16940.t1	C. angaria - C. castelli	0.160979	0.375095	40.1136
CANGA.Cang_2012_03_13_00011.g862.t2	CCAST.g2911.t1	C. angaria - C. castelli	0.285303	0.399888	49.8225
CANGA.Cang_2012_03_13_00011.g863.t1	CCAST.g2910.t1	C. angaria - C. castelli	0.69267	0.73392	56.9762
CANGA.Cang_2012_03_13_00011.g868.t1	CCAST.g13439.t1	C. angaria - C. castelli	0.585819	0.718279	48.0789
CANGA.Cang_2012_03_13_00012.g875.t1	CCAST.g14080.t1	C. angaria - C. castelli	0.29567	0.29567	61
CANGA.Cang_2012_03_13_00012.g876.t1	CCAST.g14079.t1	C. angaria - C. castelli	0.432715	0.623541	42.3855
CANGA.Cang_2012_03_13_00012.g878.t1	CCAST.g18649.t1	C. angaria - C. castelli	0.292951	0.458414	44.8596
CANGA.Cang_2012_03_13_00012.g879.t1	CCAST.g18647.t1	C. angaria - C. castelli	0.584354	0.669709	52.6739
CANGA.Cang_2012_03_13_00012.g880.t1	CCAST.g18646.t1	C. angaria - C. castelli	0.280958	0.453157	44.2025
CANGA.Cang_2012_03_13_00012.g881.t1	CCAST.g18645.t1	C. angaria - C. castelli	0.32738	0.51052	43.1353
CANGA.Cang_2012_03_13_00012.g882.t1	CCAST.g18644.t1	C. angaria - C. castelli	0.247997	0.391298	47.0214
CANGA.Cang_2012_03_13_00012.g885.t2	CCAST.g10498.t1	C. angaria - C. castelli	0.548835	0.785612	37.9031
CANGA.Cang_2012_03_13_00012.g886.t1	CCAST.g10500.t1	C. angaria - C. castelli	0.13296	0.320855	42.6714
CANGA.Cang_2012_03_13_00012.g887.t1	CCAST.g10502.t1	C. angaria - C. castelli	0.274113	0.394893	49.2183
CANGA.Cang_2012_03_13_00012.g889.t1	CCAST.g17632.t1	C. angaria - C. castelli	0.46925	0.618518	46.4393
CANGA.Cang_2012_03_13_00012.g890.t1	CCAST.g11704.t1	C. angaria - C. castelli	0.0294437	0.300316	34.5772
CANGA.Cang_2012_03_13_00012.g891.t1	CCAST.g11705.t1	C. angaria - C. castelli	0.0958318	0.282362	42.8045
CANGA.Cang_2012_03_13_00012.g892.t1	CCAST.g15279.t1	C. angaria - C. castelli	0.202676	0.380742	43.6302
CANGA.Cang_2012_03_13_00012.g896.t1	CCAST.g15272.t1	C. angaria - C. castelli	0.346665	0.505502	45.5059
CANGA.Cang_2012_03_13_00012.g898.t2	CCAST.g15269.t1	C. angaria - C. castelli	0.310269	0.501377	42.358
CANGA.Cang_2012_03_13_00012.g901.t1	CCAST.g9781.t1	C. angaria - C. castelli	0.614183	0.793408	43.5172
CANGA.Cang_2012_03_13_00012.g903.t1	CCAST.g2151.t1	C. angaria - C. castelli	0.495756	0.681075	42.9227
CANGA.Cang_2012_03_13_00012.g904.t1	CCAST.g2153.t1	C. angaria - C. castelli	0.315029	0.451081	47.7285
CANGA.Cang_2012_03_13_00012.g908.t1	CCAST.g8913.t1	C. angaria - C. castelli	0.466264	0.600952	47.8616
CANGA.Cang_2012_03_13_00012.g911.t1	CCAST.g11250.t1	C. angaria - C. castelli	0.477468	0.650479	44.1233
CANGA.Cang_2012_03_13_00013.g914.t2	CCAST.g16694.t1	C. angaria - C. castelli	0.534688	0.614709	53.1942
CANGA.Cang_2012_03_13_00013.g915.t1	CCAST.g4235.t1	C. angaria - C. castelli	0.990644	1.01781	58.35
CANGA.Cang_2012_03_13_00013.g918.t2	CCAST.g16691.t1	C. angaria - C. castelli	0.708698	0.816511	50.4831
CANGA.Cang_2012_03_13_00013.g924.t1	CCAST.g2077.t1	C. angaria - C. castelli	0.529902	0.640533	50.2083
CANGA.Cang_2012_03_13_00013.g930.t1	CCAST.g2785.t1	C. angaria - C. castelli	0.415206	0.577327	45.1856
CANGA.Cang_2012_03_13_00013.g940.t2	CCAST.g18673.t2	C. angaria - C. castelli	0.280866	0.42147	47.2845
CANGA.Cang_2012_03_13_00013.g941.t2	CCAST.g18674.t1	C. angaria - C. castelli	0.336403	0.519813	43.1089
CANGA.Cang_2012_03_13_00013.g942.t1	CCAST.g18675.t1	C. angaria - C. castelli	0.183541	0.385282	41.3208
CANGA.Cang_2012_03_13_00013.g947.t2	CCAST.g18666.t1	C. angaria - C. castelli	0.625543	0.743012	49.5413
CANGA.Cang_2012_03_13_00013.g948.t2	CCAST.g18667.t1	C. angaria - C. castelli	0.348277	0.532623	43.0175
CANGA.Cang_2012_03_13_00013.g949.t1	CCAST.g18664.t2	C. angaria - C. castelli	0.320582	0.50862	42.6575
CANGA.Cang_2012_03_13_00013.g950.t1	CCAST.g18663.t1	C. angaria - C. castelli	0.636441	0.909977	34.3174
CANGA.Cang_2012_03_13_00013.g951.t1	CCAST.g18661.t1	C. angaria - C. castelli	0.362579	0.493111	48.267
CANGA.Cang_2012_03_13_00013.g952.t2	CCAST.g18660.t1	C. angaria - C. castelli	0.439625	0.60924	44.4546
CANGA.Cang_2012_03_13_00013.g953.t2	CCAST.g18659.t1	C. angaria - C. castelli	0.554484	0.676652	49.0829
CANGA.Cang_2012_03_13_00013.g955.t1	CCAST.g18658.t1	C. angaria - C. castelli	0.349447	0.545467	41.8788
CANGA.Cang_2012_03_13_00014.g1002.t1	CCAST.g1425.t1	C. angaria - C. castelli	0.540262	0.578309	57.2886
CANGA.Cang_2012_03_13_00014.g958.t1	CCAST.g14579.t1	C. angaria - C. castelli	0.320393	0.4996	43.5189
CANGA.Cang_2012_03_13_00014.g959.t2	CCAST.g14582.t1	C. angaria - C. castelli	0.378162	0.602826	39.0847
CANGA.Cang_2012_03_13_00014.g961.t1	CCAST.g11644.t1	C. angaria - C. castelli	0.250805	0.469292	39.6873
CANGA.Cang_2012_03_13_00014.g962.t1	CCAST.g11645.t1	C. angaria - C. castelli	0.309406	0.473091	45.0331
CANGA.Cang_2012_03_13_00014.g971.t1	CCAST.g11652.t1	C. angaria - C. castelli	0.575699	0.73264	45.6908
CANGA.Cang_2012_03_13_00014.g972.t2	CCAST.g11653.t2	C. angaria - C. castelli	0.359249	0.538723	43.4929
CANGA.Cang_2012_03_13_00014.g977.t1	CCAST.g17102.t1	C. angaria - C. castelli	0.390763	0.494247	50.9054
CANGA.Cang_2012_03_13_00014.g981.t1	CCAST.g17107.t1	C. angaria - C. castelli	0.471439	0.652192	43.3681
CANGA.Cang_2012_03_13_00014.g982.t1	CCAST.g17109.t2	C. angaria - C. castelli	0.278247	0.361048	52.923
CANGA.Cang_2012_03_13_00014.g983.t2	CCAST.g17111.t1	C. angaria - C. castelli	0.449159	0.574276	48.7952
CANGA.Cang_2012_03_13_00014.g992.t1	CCAST.g7822.t1	C. angaria - C. castelli	0.445185	0.591811	46.697
CANGA.Cang_2012_03_13_00015.g1007.t1	CCAST.g14928.t1	C. angaria - C. castelli	0.763881	0.901181	47.6068
CANGA.Cang_2012_03_13_00015.g1009.t1	CCAST.g7634.t1	C. angaria - C. castelli	0.514072	0.601592	52.4627
CANGA.Cang_2012_03_13_00015.g1010.t1	CCAST.g13206.t1	C. angaria - C. castelli	0.411045	0.531161	49.283
CANGA.Cang_2012_03_13_00015.g1011.t1	CCAST.g13205.t1	C. angaria - C. castelli	0.369131	0.488043	49.4005
CANGA.Cang_2012_03_13_00015.g1015.t1	CCAST.g7637.t1	C. angaria - C. castelli	0.322574	0.537402	40.0442
CANGA.Cang_2012_03_13_00015.g1016.t1	CCAST.g7638.t1	C. angaria - C. castelli	0.358814	0.605246	36.9613
CANGA.Cang_2012_03_13_00015.g1018.t1	CCAST.g7640.t1	C. angaria - C. castelli	0.332884	0.46546	48.0676
CANGA.Cang_2012_03_13_00015.g1022.t1	CCAST.g13653.t1	C. angaria - C. castelli	0.375643	0.444501	54.2831
CANGA.Cang_2012_03_13_00015.g1027.t1	CCAST.g5233.t1	C. angaria - C. castelli	0.428968	0.525898	51.5449
CANGA.Cang_2012_03_13_00015.g1029.t1	CCAST.g5237.t1	C. angaria - C. castelli	0.194739	0.286681	52.0313
CANGA.Cang_2012_03_13_00015.g1030.t2	CCAST.g5238.t1	C. angaria - C. castelli	0.337182	0.455963	49.4133
CANGA.Cang_2012_03_13_00015.g1031.t1	CCAST.g5239.t1	C. angaria - C. castelli	0.345971	0.455639	50.3022
CANGA.Cang_2012_03_13_00015.g1032.t1	CCAST.g5240.t1	C. angaria - C. castelli	0.44438	0.568105	48.931
CANGA.Cang_2012_03_13_00015.g1036.t1	CCAST.g5244.t1	C. angaria - C. castelli	0.451196	0.623205	44.221
CANGA.Cang_2012_03_13_00015.g1037.t1	CCAST.g14931.t1	C. angaria - C. castelli	0.842811	0.986358	46.9974
CANGA.Cang_2012_03_13_00016.g1039.t1	CCAST.g8117.t1	C. angaria - C. castelli	0.327392	0.416385	52.319
CANGA.Cang_2012_03_13_00016.g1044.t2	CCAST.g8115.t1	C. angaria - C. castelli	0.53472	0.62655	52.0423
CANGA.Cang_2012_03_13_00016.g1045.t1	CCAST.g8114.t1	C. angaria - C. castelli	0.381216	0.605921	39.0807
CANGA.Cang_2012_03_13_00016.g1046.t1	CCAST.g8112.t1	C. angaria - C. castelli	0.382677	0.453245	54.1162
CANGA.Cang_2012_03_13_00016.g1050.t1	CCAST.g4546.t1	C. angaria - C. castelli	0.409165	0.523109	49.8851
CANGA.Cang_2012_03_13_00016.g1051.t1	CCAST.g4545.t1	C. angaria - C. castelli	0.312996	0.551944	37.6913
CANGA.Cang_2012_03_13_00016.g1052.t1	CCAST.g4543.t1	C. angaria - C. castelli	0.580529	0.859309	33.8059
CANGA.Cang_2012_03_13_00016.g1053.t1	CCAST.g1817.t1	C. angaria - C. castelli	0.281743	0.498088	39.8962
CANGA.Cang_2012_03_13_00016.g1054.t1	CCAST.g1819.t1	C. angaria - C. castelli	0.213428	0.38672	44.0959
CANGA.Cang_2012_03_13_00016.g1061.t2	CCAST.g4531.t1	C. angaria - C. castelli	0.479423	0.587612	50.4465
CANGA.Cang_2012_03_13_00016.g1062.t1	CCAST.g4535.t1	C. angaria - C. castelli	0.367165	0.557464	42.4369
CANGA.Cang_2012_03_13_00016.g1064.t1	CCAST.g4540.t1	C. angaria - C. castelli	0.348293	0.522168	44.039
CANGA.Cang_2012_03_13_00016.g1069.t1	CCAST.g12951.t1	C. angaria - C. castelli	0.285006	0.481825	41.8009
CANGA.Cang_2012_03_13_00016.g1070.t1	CCAST.g12953.t1	C. angaria - C. castelli	0.515334	0.703508	42.6442
CANGA.Cang_2012_03_13_00016.g1072.t1	CCAST.g12957.t1	C. angaria - C. castelli	0.254539	0.489615	38.0691
CANGA.Cang_2012_03_13_00016.g1073.t1	CCAST.g12958.t1	C. angaria - C. castelli	0.219003	0.447081	38.7516
CANGA.Cang_2012_03_13_00016.g1075.t1	CCAST.g5834.t1	C. angaria - C. castelli	0.164481	0.365577	41.3837
CANGA.Cang_2012_03_13_00016.g1078.t1	CCAST.g5833.t1	C. angaria - C. castelli	0.216523	0.451222	38.1059
CANGA.Cang_2012_03_13_00016.g1079.t2	CCAST.g5832.t1	C. angaria - C. castelli	0.301393	0.481019	43.478
CANGA.Cang_2012_03_13_00016.g1082.t2	CCAST.g5688.t3	C. angaria - C. castelli	0.375474	0.618921	37.2524
CANGA.Cang_2012_03_13_00016.g1083.t1	CCAST.g5687.t1	C. angaria - C. castelli	0.401825	0.486417	52.7484
CANGA.Cang_2012_03_13_00016.g1084.t1	CCAST.g5686.t1	C. angaria - C. castelli	0.233324	0.375653	47.1162
CANGA.Cang_2012_03_13_00016.g1086.t1	CCAST.g3623.t1	C. angaria - C. castelli	0.219465	0.45009	38.5032
CANGA.Cang_2012_03_13_00016.g1087.t1	CCAST.g3624.t1	C. angaria - C. castelli	0.187614	0.326421	47.4598
CANGA.Cang_2012_03_13_00016.g1089.t1	CCAST.g3626.t1	C. angaria - C. castelli	0.248754	0.475735	38.8586
CANGA.Cang_2012_03_13_00016.g1091.t1	CCAST.g3627.t1	C. angaria - C. castelli	0.0941374	0.336405	37.3675
CANGA.Cang_2012_03_13_00016.g1093.t1	CCAST.g2814.t1	C. angaria - C. castelli	0.14689	0.273939	48.6068
CANGA.Cang_2012_03_13_00016.g1094.t1	CCAST.g2813.t1	C. angaria - C. castelli	0.325382	0.467728	47.1146
CANGA.Cang_2012_03_13_00017.g1096.t1	CCAST.g4093.t1	C. angaria - C. castelli	0.345651	0.484191	47.4859
CANGA.Cang_2012_03_13_00017.g1097.t1	CCAST.g4094.t1	C. angaria - C. castelli	0.409343	0.502528	51.91
CANGA.Cang_2012_03_13_00017.g1098.t2	CCAST.g4095.t1	C. angaria - C. castelli	0.312287	0.436527	48.8808
CANGA.Cang_2012_03_13_00017.g1101.t1	CCAST.g4103.t1	C. angaria - C. castelli	0.257639	0.257639	61
CANGA.Cang_2012_03_13_00017.g1102.t1	CCAST.g16761.t1	C. angaria - C. castelli	0.339697	0.575986	37.9507
CANGA.Cang_2012_03_13_00017.g1106.t1	CCAST.g16755.t1	C. angaria - C. castelli	0.454567	0.509984	55.5942
CANGA.Cang_2012_03_13_00017.g1108.t1	CCAST.g16753.t1	C. angaria - C. castelli	0.525099	0.761522	37.9376
CANGA.Cang_2012_03_13_00017.g1110.t1	CCAST.g16752.t1	C. angaria - C. castelli	0.180835	0.3168	47.737
CANGA.Cang_2012_03_13_00017.g1111.t2	CCAST.g5390.t2	C. angaria - C. castelli	0.410577	0.534988	48.8641
CANGA.Cang_2012_03_13_00017.g1114.t1	CCAST.g8620.t1	C. angaria - C. castelli	0.541065	0.603452	54.9143
CANGA.Cang_2012_03_13_00017.g1116.t1	CCAST.g8618.t1	C. angaria - C. castelli	0.255519	0.450073	42.0219
CANGA.Cang_2012_03_13_00017.g1118.t2	CCAST.g8614.t3	C. angaria - C. castelli	0.39537	0.531625	47.7088
CANGA.Cang_2012_03_13_00017.g1120.t1	CCAST.g8612.t1	C. angaria - C. castelli	0.387631	0.555645	44.6108
CANGA.Cang_2012_03_13_00017.g1126.t1	CCAST.g12463.t1	C. angaria - C. castelli	0.573708	0.722539	46.482
CANGA.Cang_2012_03_13_00017.g1130.t2	CCAST.g12465.t1	C. angaria - C. castelli	0.535814	0.686154	46.3347
CANGA.Cang_2012_03_13_00017.g1131.t1	CCAST.g12466.t1	C. angaria - C. castelli	0.820973	0.961437	47.2981
CANGA.Cang_2012_03_13_00017.g1132.t3	CCAST.g12470.t1	C. angaria - C. castelli	0.73985	0.831789	52.0317
CANGA.Cang_2012_03_13_00017.g1133.t1	CCAST.g12471.t1	C. angaria - C. castelli	0.652213	0.774011	49.119
CANGA.Cang_2012_03_13_00018.g1138.t1	CCAST.g8369.t1	C. angaria - C. castelli	0.551165	0.690054	47.4518
CANGA.Cang_2012_03_13_00018.g1139.t1	CCAST.g8846.t1	C. angaria - C. castelli	0.637375	0.816511	43.5259
CANGA.Cang_2012_03_13_00018.g1142.t2	CCAST.g8848.t1	C. angaria - C. castelli	0.539227	0.636689	51.4929
CANGA.Cang_2012_03_13_00018.g1145.t1	CCAST.g8850.t1	C. angaria - C. castelli	0.418019	0.556109	47.5297
CANGA.Cang_2012_03_13_00018.g1147.t2	CCAST.g15601.t1	C. angaria - C. castelli	0.340476	0.466339	48.7224
CANGA.Cang_2012_03_13_00018.g1150.t1	CCAST.g7796.t1	C. angaria - C. castelli	0.338864	0.453349	49.8324
CANGA.Cang_2012_03_13_00018.g1151.t2	CCAST.g7795.t1	C. angaria - C. castelli	0.526777	0.646158	49.3548
CANGA.Cang_2012_03_13_00018.g1161.t1	CCAST.g12586.t1	C. angaria - C. castelli	0.806862	0.95251	46.7925
CANGA.Cang_2012_03_13_00018.g1162.t1	CCAST.g2650.t1	C. angaria - C. castelli	0.621037	0.831475	40.4724
CANGA.Cang_2012_03_13_00018.g1164.t2	CCAST.g15827.t2	C. angaria - C. castelli	0.471889	0.601378	48.3687
CANGA.Cang_2012_03_13_00018.g1165.t1	CCAST.g7238.t1	C. angaria - C. castelli	0.486356	0.542231	55.5495
CANGA.Cang_2012_03_13_00018.g1166.t2	CCAST.g7236.t1	C. angaria - C. castelli	0.443652	0.573542	48.3296
CANGA.Cang_2012_03_13_00018.g1167.t1	CCAST.g7235.t1	C. angaria - C. castelli	0.454076	0.565835	50.0982
CANGA.Cang_2012_03_13_00018.g1168.t1	CCAST.g4437.t1	C. angaria - C. castelli	0.53772	0.626444	52.3452
CANGA.Cang_2012_03_13_00018.g1170.t1	CCAST.g4439.t1	C. angaria - C. castelli	0.751609	0.925608	44.0269
CANGA.Cang_2012_03_13_00018.g1171.t1	CCAST.g12820.t1	C. angaria - C. castelli	0.36244	0.612688	36.5891
CANGA.Cang_2012_03_13_00018.g1173.t1	CCAST.g12821.t1	C. angaria - C. castelli	0.140643	0.299664	45.488
CANGA.Cang_2012_03_13_00018.g1176.t1	CCAST.g19356.t1	C. angaria - C. castelli	0.317462	0.55346	37.9792
CANGA.Cang_2012_03_13_00018.g1178.t1	CCAST.g19358.t1	C. angaria - C. castelli	0.256436	0.401979	46.8027
CANGA.Cang_2012_03_13_00018.g1179.t1	CCAST.g19360.t1	C. angaria - C. castelli	0.399143	0.623377	39.1266
CANGA.Cang_2012_03_13_00018.g1180.t1	CCAST.g19361.t1	C. angaria - C. castelli	0.311983	0.438412	48.6672
CANGA.Cang_2012_03_13_00018.g1181.t2	CCAST.g19362.t1	C. angaria - C. castelli	0.27161	0.456978	42.9179
CANGA.Cang_2012_03_13_00019.g1187.t1	CCAST.g6150.t1	C. angaria - C. castelli	0.762602	0.894536	48.1303
CANGA.Cang_2012_03_13_00019.g1188.t1	CCAST.g6149.t1	C. angaria - C. castelli	0.618348	0.793421	43.9222
CANGA.Cang_2012_03_13_00019.g1189.t1	CCAST.g6147.t1	C. angaria - C. castelli	0.266737	0.50621	37.6401
CANGA.Cang_2012_03_13_00019.g1190.t1	CCAST.g6146.t1	C. angaria - C. castelli	0.611741	0.80395	42.2506
CANGA.Cang_2012_03_13_00019.g1191.t2	CCAST.g6144.t1	C. angaria - C. castelli	0.249333	0.454896	40.948
CANGA.Cang_2012_03_13_00019.g1192.t1	CCAST.g6143.t1	C. angaria - C. castelli	0.554567	0.723613	44.5101
CANGA.Cang_2012_03_13_00019.g1193.t1	CCAST.g2677.t1	C. angaria - C. castelli	0.870965	0.944166	53.8595
CANGA.Cang_2012_03_13_00019.g1194.t1	CCAST.g2680.t1	C. angaria - C. castelli	0.522193	0.592671	54.1252
CANGA.Cang_2012_03_13_00019.g1195.t1	CCAST.g2683.t1	C. angaria - C. castelli	0.787491	0.940565	46.0681
CANGA.Cang_2012_03_13_00019.g1197.t1	CCAST.g2685.t1	C. angaria - C. castelli	0.488025	0.640448	46.1315
CANGA.Cang_2012_03_13_00019.g1198.t1	CCAST.g2686.t1	C. angaria - C. castelli	0.45212	0.548228	51.625
CANGA.Cang_2012_03_13_00019.g1199.t1	CCAST.g2687.t1	C. angaria - C. castelli	0.624536	0.744458	49.3019
CANGA.Cang_2012_03_13_00019.g1201.t1	CCAST.g2690.t1	C. angaria - C. castelli	0.534637	0.717184	43.1931
CANGA.Cang_2012_03_13_00019.g1202.t1	CCAST.g2691.t1	C. angaria - C. castelli	0.496353	0.573932	53.4324
CANGA.Cang_2012_03_13_00019.g1203.t2	CCAST.g2692.t1	C. angaria - C. castelli	0.271066	0.271066	61
CANGA.Cang_2012_03_13_00019.g1208.t1	CCAST.g15244.t1	C. angaria - C. castelli	0.383655	0.536559	46.0846
CANGA.Cang_2012_03_13_00019.g1209.t1	CCAST.g15245.t1	C. angaria - C. castelli	0.545789	0.646602	51.166
CANGA.Cang_2012_03_13_00019.g1211.t2	CCAST.g15247.t1	C. angaria - C. castelli	0.309766	0.463405	46.013
CANGA.Cang_2012_03_13_00019.g1212.t1	CCAST.g15252.t1	C. angaria - C. castelli	0.507701	0.735511	38.7778
CANGA.Cang_2012_03_13_00019.g1215.t1	CCAST.g3733.t1	C. angaria - C. castelli	0.493329	0.590707	51.5011
CANGA.Cang_2012_03_13_00019.g1216.t1	CCAST.g3739.t1	C. angaria - C. castelli	0.639994	0.961795	29.6093
CANGA.Cang_2012_03_13_00019.g1217.t1	CCAST.g3738.t1	C. angaria - C. castelli	0.589982	0.625272	57.5575
CANGA.Cang_2012_03_13_00019.g1220.t1	CCAST.g3743.t1	C. angaria - C. castelli	0.472052	0.56623	51.8133
CANGA.Cang_2012_03_13_00019.g1221.t1	CCAST.g3744.t1	C. angaria - C. castelli	0.81345	1.05842	37.1036
CANGA.Cang_2012_03_13_00019.g1223.t1	CCAST.g3749.t1	C. angaria - C. castelli	0.396679	0.550634	45.9821
CANGA.Cang_2012_03_13_00019.g1226.t1	CCAST.g5297.t1	C. angaria - C. castelli	0.416586	0.574903	45.5566
CANGA.Cang_2012_03_13_00019.g1227.t1	CCAST.g5298.t1	C. angaria - C. castelli	0.445258	0.579246	47.9299
CANGA.Cang_2012_03_13_00019.g1228.t3	CCAST.g5300.t1	C. angaria - C. castelli	0.731855	0.905136	44.097
CANGA.Cang_2012_03_13_00019.g1229.t2	CCAST.g5301.t1	C. angaria - C. castelli	0.410786	0.566597	45.8011
CANGA.Cang_2012_03_13_00019.g1230.t2	CCAST.g5302.t1	C. angaria - C. castelli	0.407635	0.537742	48.3084
CANGA.Cang_2012_03_13_00019.g1231.t1	CCAST.g5303.t1	C. angaria - C. castelli	0.415104	0.518261	50.9374
CANGA.Cang_2012_03_13_00019.g1232.t2	CCAST.g5305.t1	C. angaria - C. castelli	0.84203	1.02334	43.3139
CANGA.Cang_2012_03_13_00019.g1233.t1	CCAST.g5306.t1	C. angaria - C. castelli	0.643754	0.786465	47.079
CANGA.Cang_2012_03_13_00019.g1234.t1	CCAST.g5307.t1	C. angaria - C. castelli	0.550152	0.684227	47.9214
CANGA.Cang_2012_03_13_00019.g1236.t1	CCAST.g5309.t1	C. angaria - C. castelli	0.37264	0.523816	46.2532
CANGA.Cang_2012_03_13_00019.g1237.t1	CCAST.g5310.t1	C. angaria - C. castelli	0.344779	0.47826	47.9794
CANGA.Cang_2012_03_13_00019.g1238.t1	CCAST.g5312.t1	C. angaria - C. castelli	0.286229	0.398434	50.0548
CANGA.Cang_2012_03_13_00020.g1240.t1	CCAST.g16188.t1	C. angaria - C. castelli	0.355909	0.511013	45.8701
CANGA.Cang_2012_03_13_00020.g1241.t1	CCAST.g16189.t1	C. angaria - C. castelli	0.334798	0.500812	44.8058
CANGA.Cang_2012_03_13_00020.g1242.t1	CCAST.g16190.t1	C. angaria - C. castelli	0.335479	0.529579	42.0661
CANGA.Cang_2012_03_13_00020.g1243.t2	CCAST.g16191.t1	C. angaria - C. castelli	0.212527	0.380065	44.6572
CANGA.Cang_2012_03_13_00020.g1244.t1	CCAST.g16193.t1	C. angaria - C. castelli	0.199391	0.322672	48.9743
CANGA.Cang_2012_03_13_00020.g1245.t1	CCAST.g16194.t1	C. angaria - C. castelli	0.141074	0.235116	51.8264
CANGA.Cang_2012_03_13_00020.g1246.t1	CCAST.g16195.t1	C. angaria - C. castelli	0.345732	0.511906	44.7903
CANGA.Cang_2012_03_13_00020.g1247.t1	CCAST.g16196.t1	C. angaria - C. castelli	0.355865	0.490903	47.8274
CANGA.Cang_2012_03_13_00020.g1248.t1	CCAST.g17825.t1	C. angaria - C. castelli	0.408501	0.578568	44.4105
CANGA.Cang_2012_03_13_00020.g1249.t2	CCAST.g17826.t1	C. angaria - C. castelli	0.50422	0.600057	51.6514
CANGA.Cang_2012_03_13_00020.g1251.t1	CCAST.g6418.t1	C. angaria - C. castelli	0.286886	0.503582	39.8619
CANGA.Cang_2012_03_13_00020.g1253.t3	CCAST.g5212.t1	C. angaria - C. castelli	0.738833	0.910683	44.2366
CANGA.Cang_2012_03_13_00020.g1255.t2	CCAST.g17820.t2	C. angaria - C. castelli	0.366074	0.56324	41.7671
CANGA.Cang_2012_03_13_00020.g1256.t1	CCAST.g17821.t1	C. angaria - C. castelli	0.258015	0.479356	39.4088
CANGA.Cang_2012_03_13_00020.g1257.t1	CCAST.g17823.t1	C. angaria - C. castelli	0.594243	0.741847	46.6016
CANGA.Cang_2012_03_13_00020.g1258.t1	CCAST.g17824.t1	C. angaria - C. castelli	0.276794	0.403527	48.6377
CANGA.Cang_2012_03_13_00020.g1259.t2	CCAST.g17822.t2	C. angaria - C. castelli	0.400001	0.543515	47.0006
CANGA.Cang_2012_03_13_00020.g1261.t1	CCAST.g15055.t1	C. angaria - C. castelli	0.213746	0.478233	35.2001
CANGA.Cang_2012_03_13_00020.g1262.t2	CCAST.g15057.t1	C. angaria - C. castelli	0.405327	0.614932	40.5536
CANGA.Cang_2012_03_13_00020.g1263.t1	CCAST.g15058.t1	C. angaria - C. castelli	0.280043	0.503235	39.2283
CANGA.Cang_2012_03_13_00020.g1264.t1	CCAST.g15059.t1	C. angaria - C. castelli	0.304264	0.518418	40.1099
CANGA.Cang_2012_03_13_00020.g1265.t1	CCAST.g15060.t1	C. angaria - C. castelli	0.343841	0.560375	39.8778
CANGA.Cang_2012_03_13_00020.g1266.t1	CCAST.g2220.t1	C. angaria - C. castelli	0.338714	0.488168	46.4212
CANGA.Cang_2012_03_13_00020.g1267.t1	CCAST.g2219.t1	C. angaria - C. castelli	0.33453	0.545305	40.4396
CANGA.Cang_2012_03_13_00020.g1268.t1	CCAST.g2218.t1	C. angaria - C. castelli	0.479927	0.693063	40.2093
CANGA.Cang_2012_03_13_00020.g1269.t1	CCAST.g2217.t1	C. angaria - C. castelli	0.345084	0.573405	38.728
CANGA.Cang_2012_03_13_00020.g1270.t1	CCAST.g2216.t1	C. angaria - C. castelli	0.21202	0.423786	40.3428
CANGA.Cang_2012_03_13_00020.g1271.t1	CCAST.g2215.t1	C. angaria - C. castelli	0.283268	0.418913	47.7683
CANGA.Cang_2012_03_13_00020.g1272.t1	CCAST.g2214.t1	C. angaria - C. castelli	0.438625	0.637836	41.5676
CANGA.Cang_2012_03_13_00020.g1276.t1	CCAST.g13311.t1	C. angaria - C. castelli	0.381663	0.644889	35.3231
CANGA.Cang_2012_03_13_00020.g1277.t1	CCAST.g13310.t2	C. angaria - C. castelli	0.436703	0.608736	44.2187
CANGA.Cang_2012_03_13_00020.g1279.t1	CCAST.g13308.t1	C. angaria - C. castelli	0.386631	0.553378	44.7343
CANGA.Cang_2012_03_13_00020.g1280.t1	CCAST.g13307.t1	C. angaria - C. castelli	0.302319	0.450735	46.5224
CANGA.Cang_2012_03_13_00020.g1281.t1	CCAST.g13306.t2	C. angaria - C. castelli	0.622014	0.632518	59.9753
CANGA.Cang_2012_03_13_00021.g1290.t1	CCAST.g11603.t1	C. angaria - C. castelli	0.297915	0.454258	45.7493
CANGA.Cang_2012_03_13_00021.g1291.t1	CCAST.g11602.t1	C. angaria - C. castelli	0.28203	0.333638	55.9658
CANGA.Cang_2012_03_13_00021.g1292.t1	CCAST.g11600.t1	C. angaria - C. castelli	0.223332	0.408916	42.8969
CANGA.Cang_2012_03_13_00021.g1293.t1	CCAST.g11597.t1	C. angaria - C. castelli	0.344483	0.533584	42.5538
CANGA.Cang_2012_03_13_00021.g1294.t2	CCAST.g11596.t2	C. angaria - C. castelli	0.632558	0.799131	44.7513
CANGA.Cang_2012_03_13_00021.g1295.t1	CCAST.g11593.t1	C. angaria - C. castelli	0.0323213	0.301781	34.715
CANGA.Cang_2012_03_13_00021.g1296.t1	CCAST.g11592.t1	C. angaria - C. castelli	0.228013	0.364992	47.6381
CANGA.Cang_2012_03_13_00021.g1297.t1	CCAST.g11591.t1	C. angaria - C. castelli	0.517145	0.614513	51.502
CANGA.Cang_2012_03_13_00021.g1298.t1	CCAST.g11590.t1	C. angaria - C. castelli	0.402169	0.542253	47.3352
CANGA.Cang_2012_03_13_00021.g1301.t1	CCAST.g11587.t1	C. angaria - C. castelli	0.00696207	0.311029	31.3392
CANGA.Cang_2012_03_13_00021.g1302.t1	CCAST.g11586.t1	C. angaria - C. castelli	0.604668	0.75672	46.1677
CANGA.Cang_2012_03_13_00021.g1303.t1	CCAST.g11585.t1	C. angaria - C. castelli	0.813252	0.95568	47.1066
CANGA.Cang_2012_03_13_00021.g1305.t2	CCAST.g11580.t1	C. angaria - C. castelli	0.550088	0.656429	50.6268
CANGA.Cang_2012_03_13_00021.g1306.t1	CCAST.g8450.t1	C. angaria - C. castelli	0.328625	0.547814	39.6187
CANGA.Cang_2012_03_13_00021.g1308.t2	CCAST.g8452.t1	C. angaria - C. castelli	0.382072	0.554196	44.2098
CANGA.Cang_2012_03_13_00021.g1309.t1	CCAST.g8457.t1	C. angaria - C. castelli	0.522937	0.712882	42.4715
CANGA.Cang_2012_03_13_00021.g1317.t1	CCAST.g3240.t1	C. angaria - C. castelli	0.607377	0.665644	55.3162
CANGA.Cang_2012_03_13_00021.g1318.t1	CCAST.g12825.t1	C. angaria - C. castelli	0.446102	0.691282	37.0834
CANGA.Cang_2012_03_13_00021.g1319.t1	CCAST.g5411.t1	C. angaria - C. castelli	0.332774	0.376869	56.6987
CANGA.Cang_2012_03_13_00021.g1320.t1	CCAST.g5410.t1	C. angaria - C. castelli	0.251645	0.322885	54.0507
CANGA.Cang_2012_03_13_00021.g1322.t1	CCAST.g5412.t1	C. angaria - C. castelli	0.382	0.39953	59.29
CANGA.Cang_2012_03_13_00021.g1324.t1	CCAST.g5414.t1	C. angaria - C. castelli	0.447495	0.56689	49.3534
CANGA.Cang_2012_03_13_00021.g1326.t1	CCAST.g13233.t1	C. angaria - C. castelli	0.445682	0.578307	48.0628
CANGA.Cang_2012_03_13_00021.g1328.t1	CCAST.g13236.t1	C. angaria - C. castelli	0.205146	0.434251	38.6515
CANGA.Cang_2012_03_13_00021.g1329.t1	CCAST.g13237.t1	C. angaria - C. castelli	0.520451	0.6807	45.3682
CANGA.Cang_2012_03_13_00021.g1330.t1	CCAST.g13239.t1	C. angaria - C. castelli	0.871778	1.06668	41.9878
CANGA.Cang_2012_03_13_00022.g1334.t1	CCAST.g16274.t1	C. angaria - C. castelli	0.4465	0.553256	50.5863
CANGA.Cang_2012_03_13_00022.g1335.t1	CCAST.g16275.t1	C. angaria - C. castelli	0.122867	0.409951	32.9958
CANGA.Cang_2012_03_13_00022.g1337.t1	CCAST.g16277.t1	C. angaria - C. castelli	0.606006	0.831419	39.0116
CANGA.Cang_2012_03_13_00022.g1338.t1	CCAST.g16278.t1	C. angaria - C. castelli	0.245292	0.452444	40.7929
CANGA.Cang_2012_03_13_00022.g1340.t1	CCAST.g16281.t1	C. angaria - C. castelli	0.451455	0.637539	42.8481
CANGA.Cang_2012_03_13_00022.g1341.t1	CCAST.g7606.t1	C. angaria - C. castelli	0.83114	1.0164	42.9285
CANGA.Cang_2012_03_13_00022.g1343.t1	CCAST.g7608.t1	C. angaria - C. castelli	0.533973	0.692027	45.5823
CANGA.Cang_2012_03_13_00022.g1344.t1	CCAST.g7609.t1	C. angaria - C. castelli	0.206803	0.336157	48.3819
CANGA.Cang_2012_03_13_00022.g1345.t1	CCAST.g7610.t1	C. angaria - C. castelli	0.444191	0.660109	39.9378
CANGA.Cang_2012_03_13_00022.g1349.t1	CCAST.g7615.t1	C. angaria - C. castelli	0.304786	0.510372	40.9457
CANGA.Cang_2012_03_13_00022.g1351.t1	CCAST.g7617.t1	C. angaria - C. castelli	0.403651	0.57343	44.4385
CANGA.Cang_2012_03_13_00022.g1352.t1	CCAST.g7618.t1	C. angaria - C. castelli	0.607646	0.838994	38.4327
CANGA.Cang_2012_03_13_00022.g1356.t1	CCAST.g7622.t1	C. angaria - C. castelli	0.383438	0.528288	46.8703
CANGA.Cang_2012_03_13_00022.g1358.t1	CCAST.g7625.t1	C. angaria - C. castelli	0.627709	0.840768	40.2168
CANGA.Cang_2012_03_13_00022.g1359.t1	CCAST.g7626.t1	C. angaria - C. castelli	0.509673	0.672269	45.1393
CANGA.Cang_2012_03_13_00022.g1360.t1	CCAST.g7627.t1	C. angaria - C. castelli	0.455699	0.62987	44.0101
CANGA.Cang_2012_03_13_00022.g1361.t1	CCAST.g7628.t1	C. angaria - C. castelli	0.33851	0.514446	43.838
CANGA.Cang_2012_03_13_00022.g1362.t1	CCAST.g7629.t1	C. angaria - C. castelli	0.154234	0.311584	45.651
CANGA.Cang_2012_03_13_00022.g1364.t1	CCAST.g7631.t1	C. angaria - C. castelli	0.382334	0.558237	43.8412
CANGA.Cang_2012_03_13_00022.g1377.t1	CCAST.g8603.t1	C. angaria - C. castelli	0.697501	0.847296	46.3879
CANGA.Cang_2012_03_13_00022.g1383.t1	CCAST.g17937.t1	C. angaria - C. castelli	0.466044	0.513745	56.3469
CANGA.Cang_2012_03_13_00022.g1386.t1	CCAST.g17940.t1	C. angaria - C. castelli	0.124325	0.347845	39.1963
CANGA.Cang_2012_03_13_00022.g1388.t1	CCAST.g17942.t1	C. angaria - C. castelli	0.273216	0.478008	41.0232
CANGA.Cang_2012_03_13_00022.g1390.t1	CCAST.g17943.t1	C. angaria - C. castelli	0.359653	0.525059	44.8651
CANGA.Cang_2012_03_13_00022.g1391.t1	CCAST.g10635.t1	C. angaria - C. castelli	0.33699	0.501085	44.9931
CANGA.Cang_2012_03_13_00022.g1392.t1	CCAST.g10634.t1	C. angaria - C. castelli	0.336036	0.3684	57.843
CANGA.Cang_2012_03_13_00022.g1394.t1	CCAST.g10633.t1	C. angaria - C. castelli	0.51748	0.698976	43.2956
CANGA.Cang_2012_03_13_00022.g1397.t1	CCAST.g10631.t1	C. angaria - C. castelli	0.483256	0.644435	45.2775
CANGA.Cang_2012_03_13_00022.g1398.t1	CCAST.g10629.t1	C. angaria - C. castelli	0.362393	0.496688	47.8999
CANGA.Cang_2012_03_13_00022.g1399.t2	CCAST.g10628.t1	C. angaria - C. castelli	0.324116	0.537183	40.216
CANGA.Cang_2012_03_13_00022.g1401.t1	CCAST.g10626.t1	C. angaria - C. castelli	0.199996	0.336284	47.7055
CANGA.Cang_2012_03_13_00022.g1403.t1	CCAST.g10624.t1	C. angaria - C. castelli	0.414711	0.528485	49.9017
CANGA.Cang_2012_03_13_00022.g1404.t1	CCAST.g10623.t1	C. angaria - C. castelli	0.455325	0.576254	49.2038
CANGA.Cang_2012_03_13_00023.g1410.t2	CCAST.g6186.t1	C. angaria - C. castelli	0.643773	0.751251	50.5159
CANGA.Cang_2012_03_13_00023.g1411.t1	CCAST.g6185.t1	C. angaria - C. castelli	0.477394	0.601972	48.8478
CANGA.Cang_2012_03_13_00023.g1412.t1	CCAST.g6183.t1	C. angaria - C. castelli	0.465835	0.59558	48.3438
CANGA.Cang_2012_03_13_00023.g1415.t1	CCAST.g13947.t1	C. angaria - C. castelli	0.333535	0.526322	42.1942
CANGA.Cang_2012_03_13_00023.g1416.t1	CCAST.g17370.t1	C. angaria - C. castelli	0.66834	0.86488	41.8281
CANGA.Cang_2012_03_13_00023.g1417.t1	CCAST.g6181.t2	C. angaria - C. castelli	0.720747	0.855686	47.8371
CANGA.Cang_2012_03_13_00023.g1418.t2	CCAST.g6180.t1	C. angaria - C. castelli	0.401827	0.55038	46.5092
CANGA.Cang_2012_03_13_00023.g1420.t1	CCAST.g6178.t1	C. angaria - C. castelli	0.453153	0.632715	43.4842
CANGA.Cang_2012_03_13_00023.g1424.t2	CCAST.g6175.t1	C. angaria - C. castelli	0.36506	0.496317	48.1963
CANGA.Cang_2012_03_13_00023.g1425.t1	CCAST.g6174.t1	C. angaria - C. castelli	0.574679	0.73237	45.6178
CANGA.Cang_2012_03_13_00023.g1426.t1	CCAST.g6173.t1	C. angaria - C. castelli	0.412042	0.501575	52.2663
CANGA.Cang_2012_03_13_00023.g1430.t1	CCAST.g6172.t1	C. angaria - C. castelli	0.34969	0.444041	51.7963
CANGA.Cang_2012_03_13_00023.g1431.t1	CCAST.g6171.t1	C. angaria - C. castelli	0.402373	0.531079	48.4451
CANGA.Cang_2012_03_13_00023.g1434.t1	CCAST.g16907.t1	C. angaria - C. castelli	0.509291	0.688903	43.4794
CANGA.Cang_2012_03_13_00023.g1435.t1	CCAST.g16908.t1	C. angaria - C. castelli	0.406059	0.58513	43.5322
CANGA.Cang_2012_03_13_00023.g1436.t1	CCAST.g16909.t1	C. angaria - C. castelli	0.495538	0.651798	45.7573
CANGA.Cang_2012_03_13_00023.g1437.t2	CCAST.g16910.t1	C. angaria - C. castelli	0.394028	0.551802	45.6097
CANGA.Cang_2012_03_13_00023.g1438.t1	CCAST.g16911.t1	C. angaria - C. castelli	0.26685	0.467675	41.4101
CANGA.Cang_2012_03_13_00023.g1439.t1	CCAST.g16912.t1	C. angaria - C. castelli	0.643693	0.830499	42.7776
CANGA.Cang_2012_03_13_00023.g1440.t1	CCAST.g16914.t1	C. angaria - C. castelli	0.50851	0.684406	43.8418
CANGA.Cang_2012_03_13_00023.g1441.t1	CCAST.g16915.t1	C. angaria - C. castelli	0.464911	0.596693	48.145
CANGA.Cang_2012_03_13_00023.g1442.t1	CCAST.g16916.t1	C. angaria - C. castelli	0.554821	0.668847	49.8771
CANGA.Cang_2012_03_13_00023.g1445.t2	CCAST.g16919.t1	C. angaria - C. castelli	0.458237	0.633472	43.9063
CANGA.Cang_2012_03_13_00023.g1446.t2	CCAST.g16920.t1	C. angaria - C. castelli	0.607886	0.738995	48.2107
CANGA.Cang_2012_03_13_00023.g1447.t1	CCAST.g16921.t1	C. angaria - C. castelli	0.354485	0.563688	40.5929
CANGA.Cang_2012_03_13_00024.g1450.t1	CCAST.g16839.t1	C. angaria - C. castelli	0.56871	0.717026	46.5322
CANGA.Cang_2012_03_13_00024.g1451.t1	CCAST.g13277.t1	C. angaria - C. castelli	0.547257	0.644949	51.4704
CANGA.Cang_2012_03_13_00024.g1452.t1	CCAST.g13278.t1	C. angaria - C. castelli	0.841685	1.01548	44.0463
CANGA.Cang_2012_03_13_00024.g1455.t1	CCAST.g11116.t1	C. angaria - C. castelli	0.338858	0.564907	38.9496
CANGA.Cang_2012_03_13_00024.g1456.t1	CCAST.g11115.t1	C. angaria - C. castelli	0.43155	0.596019	44.9565
CANGA.Cang_2012_03_13_00024.g1457.t1	CCAST.g11114.t1	C. angaria - C. castelli	0.278287	0.515409	37.8695
CANGA.Cang_2012_03_13_00024.g1458.t1	CCAST.g11113.t1	C. angaria - C. castelli	0.620244	0.803186	43.1546
CANGA.Cang_2012_03_13_00024.g1460.t1	CCAST.g11110.t1	C. angaria - C. castelli	0.438799	0.671705	38.2807
CANGA.Cang_2012_03_13_00024.g1462.t1	CCAST.g11108.t1	C. angaria - C. castelli	0.156052	0.290899	47.8462
CANGA.Cang_2012_03_13_00024.g1463.t1	CCAST.g11107.t1	C. angaria - C. castelli	0.291672	0.481121	42.5198
CANGA.Cang_2012_03_13_00024.g1464.t1	CCAST.g11105.t1	C. angaria - C. castelli	0.359777	0.502433	47.0843
CANGA.Cang_2012_03_13_00024.g1466.t1	CCAST.g11104.t1	C. angaria - C. castelli	0.697682	0.879102	43.303
CANGA.Cang_2012_03_13_00024.g1467.t2	CCAST.g11103.t1	C. angaria - C. castelli	0.417492	0.504187	52.5432
CANGA.Cang_2012_03_13_00024.g1468.t1	CCAST.g11101.t2	C. angaria - C. castelli	0.392561	0.524551	48.1248
CANGA.Cang_2012_03_13_00024.g1471.t1	CCAST.g11099.t1	C. angaria - C. castelli	0.667304	0.844698	43.6957
CANGA.Cang_2012_03_13_00024.g1472.t1	CCAST.g11098.t1	C. angaria - C. castelli	0.561637	0.774846	40.202
CANGA.Cang_2012_03_13_00024.g1473.t1	CCAST.g11097.t1	C. angaria - C. castelli	0.366885	0.572404	40.9523
CANGA.Cang_2012_03_13_00024.g1477.t1	CCAST.g5420.t1	C. angaria - C. castelli	0.641202	0.776665	47.786
CANGA.Cang_2012_03_13_00024.g1479.t1	CCAST.g11089.t1	C. angaria - C. castelli	0.568006	0.688673	49.2293
CANGA.Cang_2012_03_13_00024.g1480.t2	CCAST.g11088.t1	C. angaria - C. castelli	0.273402	0.309786	57.4508
CANGA.Cang_2012_03_13_00024.g1481.t2	CCAST.g11087.t1	C. angaria - C. castelli	0.408174	0.553255	46.8478
CANGA.Cang_2012_03_13_00024.g1484.t1	CCAST.g11085.t1	C. angaria - C. castelli	0.483862	0.638857	45.8807
CANGA.Cang_2012_03_13_00024.g1485.t2	CCAST.g11084.t1	C. angaria - C. castelli	0.501634	0.691172	42.5111
CANGA.Cang_2012_03_13_00024.g1486.t1	CCAST.g11083.t1	C. angaria - C. castelli	0.449021	0.614791	44.8296
CANGA.Cang_2012_03_13_00024.g1487.t1	CCAST.g11082.t1	C. angaria - C. castelli	0.313695	0.484461	44.3423
CANGA.Cang_2012_03_13_00024.g1488.t1	CCAST.g11080.t1	C. angaria - C. castelli	0.191666	0.306975	49.7519
CANGA.Cang_2012_03_13_00024.g1492.t1	CCAST.g16598.t1	C. angaria - C. castelli	0.157616	0.284144	48.6575
CANGA.Cang_2012_03_13_00024.g1493.t1	CCAST.g16597.t1	C. angaria - C. castelli	0.339185	0.50184	45.1335
CANGA.Cang_2012_03_13_00024.g1494.t1	CCAST.g16596.t1	C. angaria - C. castelli	0.371648	0.544426	44.1461
CANGA.Cang_2012_03_13_00025.g1500.t2	CCAST.g16646.t1	C. angaria - C. castelli	0.272092	0.536317	35.2256
CANGA.Cang_2012_03_13_00025.g1501.t1	CCAST.g16647.t1	C. angaria - C. castelli	0.259064	0.453223	42.0604
CANGA.Cang_2012_03_13_00025.g1503.t1	CCAST.g16649.t1	C. angaria - C. castelli	0.154722	0.384783	38.5583
CANGA.Cang_2012_03_13_00025.g1504.t1	CCAST.g16650.t1	C. angaria - C. castelli	0.179577	0.412122	38.3159
CANGA.Cang_2012_03_13_00025.g1505.t1	CCAST.g16651.t1	C. angaria - C. castelli	0.129524	0.319727	42.4462
CANGA.Cang_2012_03_13_00025.g1506.t1	CCAST.g16652.t1	C. angaria - C. castelli	0.208927	0.420999	40.313
CANGA.Cang_2012_03_13_00025.g1507.t1	CCAST.g16654.t1	C. angaria - C. castelli	0.249268	0.479849	38.5075
CANGA.Cang_2012_03_13_00025.g1508.t1	CCAST.g16655.t1	C. angaria - C. castelli	0.270424	0.475463	40.999
CANGA.Cang_2012_03_13_00025.g1509.t1	CCAST.g16656.t1	C. angaria - C. castelli	0.26101	0.415572	45.923
CANGA.Cang_2012_03_13_00025.g1510.t1	CCAST.g3976.t1	C. angaria - C. castelli	0.0708297	0.328561	35.8591
CANGA.Cang_2012_03_13_00025.g1511.t1	CCAST.g3975.t1	C. angaria - C. castelli	0.214974	0.48901	34.2686
CANGA.Cang_2012_03_13_00025.g1514.t1	CCAST.g19091.t1	C. angaria - C. castelli	0.23858	0.472896	38.1432
CANGA.Cang_2012_03_13_00025.g1515.t1	CCAST.g18514.t1	C. angaria - C. castelli	0.466759	0.620474	46.0056
CANGA.Cang_2012_03_13_00025.g1516.t1	CCAST.g18515.t1	C. angaria - C. castelli	0.322401	0.518674	41.8541
CANGA.Cang_2012_03_13_00025.g1517.t1	CCAST.g18517.t1	C. angaria - C. castelli	0.60141	0.836194	38.0975
CANGA.Cang_2012_03_13_00025.g1518.t1	CCAST.g18518.t1	C. angaria - C. castelli	0.452871	0.648258	41.9406
CANGA.Cang_2012_03_13_00025.g1524.t1	CCAST.g9811.t1	C. angaria - C. castelli	0.300346	0.47803	43.6675
CANGA.Cang_2012_03_13_00025.g1526.t3	CCAST.g9807.t1	C. angaria - C. castelli	0.397603	0.59966	41.29
CANGA.Cang_2012_03_13_00025.g1527.t1	CCAST.g16518.t1	C. angaria - C. castelli	0.277462	0.414695	47.6133
CANGA.Cang_2012_03_13_00025.g1528.t1	CCAST.g16540.t1	C. angaria - C. castelli	0.28971	0.470088	43.4046
CANGA.Cang_2012_03_13_00025.g1533.t1	CCAST.g16538.t2	C. angaria - C. castelli	0.291903	0.424064	48.1081
CANGA.Cang_2012_03_13_00025.g1534.t1	CCAST.g16537.t1	C. angaria - C. castelli	0.416654	0.604488	42.6774
CANGA.Cang_2012_03_13_00025.g1535.t1	CCAST.g16536.t1	C. angaria - C. castelli	0.211707	0.392069	43.4062
CANGA.Cang_2012_03_13_00025.g1538.t1	CCAST.g6046.t1	C. angaria - C. castelli	0.226428	0.44006	40.1608
CANGA.Cang_2012_03_13_00025.g1539.t1	CCAST.g6047.t1	C. angaria - C. castelli	0.259352	0.424088	44.9305
CANGA.Cang_2012_03_13_00025.g1540.t1	CCAST.g6049.t2	C. angaria - C. castelli	0.327181	0.563778	37.9207
CANGA.Cang_2012_03_13_00025.g1543.t1	CCAST.g11777.t1	C. angaria - C. castelli	0.312646	0.497219	42.9954
CANGA.Cang_2012_03_13_00025.g1544.t1	CCAST.g11776.t1	C. angaria - C. castelli	0.264917	0.491114	38.9351
CANGA.Cang_2012_03_13_00025.g1545.t1	CCAST.g8680.t1	C. angaria - C. castelli	0.224354	0.324161	51.2641
CANGA.Cang_2012_03_13_00025.g1546.t1	CCAST.g8679.t1	C. angaria - C. castelli	0.158935	0.417077	35.8191
CANGA.Cang_2012_03_13_00025.g1547.t1	CCAST.g9950.t1	C. angaria - C. castelli	0.325637	0.56185	37.9581
CANGA.Cang_2012_03_13_00025.g1551.t2	CCAST.g17002.t1	C. angaria - C. castelli	0.291007	0.415761	48.8306
CANGA.Cang_2012_03_13_00026.g1552.t2	CCAST.g10087.t1	C. angaria - C. castelli	0.397495	0.64106	37.241
CANGA.Cang_2012_03_13_00026.g1553.t1	CCAST.g10086.t1	C. angaria - C. castelli	0.287191	0.427224	47.3402
CANGA.Cang_2012_03_13_00026.g1554.t1	CCAST.g10085.t1	C. angaria - C. castelli	0.209313	0.471582	35.4165
CANGA.Cang_2012_03_13_00026.g1555.t1	CCAST.g10084.t1	C. angaria - C. castelli	0.222003	0.434926	40.23
CANGA.Cang_2012_03_13_00026.g1557.t1	CCAST.g10082.t1	C. angaria - C. castelli	0.288691	0.530309	37.4309
CANGA.Cang_2012_03_13_00026.g1558.t1	CCAST.g10081.t1	C. angaria - C. castelli	0.219138	0.452901	38.1972
CANGA.Cang_2012_03_13_00026.g1559.t1	CCAST.g10080.t1	C. angaria - C. castelli	0.347833	0.545861	41.683
CANGA.Cang_2012_03_13_00026.g1560.t1	CCAST.g10079.t1	C. angaria - C. castelli	0.302793	0.552559	36.636
CANGA.Cang_2012_03_13_00026.g1561.t1	CCAST.g15358.t1	C. angaria - C. castelli	0.395394	0.574014	43.5762
CANGA.Cang_2012_03_13_00026.g1562.t1	CCAST.g15356.t1	C. angaria - C. castelli	0.504191	0.704258	41.484
CANGA.Cang_2012_03_13_00026.g1563.t1	CCAST.g15354.t1	C. angaria - C. castelli	0.791971	0.991749	41.5122
CANGA.Cang_2012_03_13_00026.g1564.t1	CCAST.g15353.t1	C. angaria - C. castelli	0.510695	0.629856	49.3763
CANGA.Cang_2012_03_13_00026.g1567.t1	CCAST.g15351.t1	C. angaria - C. castelli	0.715584	0.980109	35.1964
CANGA.Cang_2012_03_13_00026.g1568.t1	CCAST.g15347.t1	C. angaria - C. castelli	0.776079	0.954652	43.5807
CANGA.Cang_2012_03_13_00026.g1569.t1	CCAST.g15345.t1	C. angaria - C. castelli	0.275403	0.459261	43.0652
CANGA.Cang_2012_03_13_00026.g1570.t1	CCAST.g15344.t1	C. angaria - C. castelli	0.291365	0.443832	46.1274
CANGA.Cang_2012_03_13_00026.g1572.t1	CCAST.g1596.t1	C. angaria - C. castelli	0.439436	0.642311	41.2101
CANGA.Cang_2012_03_13_00026.g1574.t1	CCAST.g15343.t1	C. angaria - C. castelli	0.304161	0.447963	46.9725
CANGA.Cang_2012_03_13_00026.g1576.t1	CCAST.g15412.t1	C. angaria - C. castelli	0.681039	0.847332	44.7787
CANGA.Cang_2012_03_13_00026.g1577.t1	CCAST.g15413.t1	C. angaria - C. castelli	0.438218	0.637974	41.5145
CANGA.Cang_2012_03_13_00026.g1578.t1	CCAST.g15415.t1	C. angaria - C. castelli	0.4018	0.606304	41.0512
CANGA.Cang_2012_03_13_00026.g1579.t1	CCAST.g15416.t1	C. angaria - C. castelli	0.357322	0.565901	40.6538
CANGA.Cang_2012_03_13_00026.g1580.t1	CCAST.g15419.t1	C. angaria - C. castelli	0.247168	0.501514	36.1893
CANGA.Cang_2012_03_13_00026.g1583.t1	CCAST.g15425.t1	C. angaria - C. castelli	0.224828	0.448403	39.1909
CANGA.Cang_2012_03_13_00026.g1584.t1	CCAST.g15426.t1	C. angaria - C. castelli	0.451108	0.618776	44.6446
CANGA.Cang_2012_03_13_00026.g1590.t2	CCAST.g9801.t1	C. angaria - C. castelli	0.406137	0.603241	41.7731
CANGA.Cang_2012_03_13_00026.g1591.t1	CCAST.g9800.t1	C. angaria - C. castelli	0.348909	0.484506	47.773
CANGA.Cang_2012_03_13_00026.g1592.t3	CCAST.g9798.t1	C. angaria - C. castelli	0.399591	0.590164	42.4102
CANGA.Cang_2012_03_13_00026.g1593.t1	CCAST.g9797.t1	C. angaria - C. castelli	0.512796	0.628388	49.7243
CANGA.Cang_2012_03_13_00026.g1594.t1	CCAST.g9796.t1	C. angaria - C. castelli	0.222411	0.314316	52.0349
CANGA.Cang_2012_03_13_00026.g1595.t2	CCAST.g9795.t2	C. angaria - C. castelli	0.342289	0.568288	38.9544
CANGA.Cang_2012_03_13_00026.g1596.t1	CCAST.g9794.t1	C. angaria - C. castelli	0.215845	0.403295	42.7149
CANGA.Cang_2012_03_13_00026.g1597.t1	CCAST.g15151.t1	C. angaria - C. castelli	0.258049	0.415715	45.6202
CANGA.Cang_2012_03_13_00026.g1598.t1	CCAST.g15150.t1	C. angaria - C. castelli	0.552758	0.729625	43.7472
CANGA.Cang_2012_03_13_00026.g1599.t1	CCAST.g9812.t1	C. angaria - C. castelli	0.577123	0.808095	38.4693
CANGA.Cang_2012_03_13_00027.g1602.t1	CCAST.g6806.t1	C. angaria - C. castelli	0.277997	0.49122	40.2007
CANGA.Cang_2012_03_13_00027.g1603.t1	CCAST.g6805.t1	C. angaria - C. castelli	0.541009	0.732506	42.3201
CANGA.Cang_2012_03_13_00027.g1604.t1	CCAST.g6803.t1	C. angaria - C. castelli	0.313344	0.538951	38.9928
CANGA.Cang_2012_03_13_00027.g1605.t1	CCAST.g6802.t1	C. angaria - C. castelli	0.254534	0.527411	34.3817
CANGA.Cang_2012_03_13_00027.g1606.t1	CCAST.g6263.t1	C. angaria - C. castelli	0.56133	0.697894	47.6786
CANGA.Cang_2012_03_13_00027.g1607.t1	CCAST.g6264.t1	C. angaria - C. castelli	0.54801	0.677378	48.3805
CANGA.Cang_2012_03_13_00027.g1608.t1	CCAST.g6265.t1	C. angaria - C. castelli	0.327285	0.435004	50.4923
CANGA.Cang_2012_03_13_00027.g1611.t1	CCAST.g18186.t1	C. angaria - C. castelli	0.186275	0.394658	40.6729
CANGA.Cang_2012_03_13_00027.g1618.t1	CCAST.g17717.t1	C. angaria - C. castelli	0.784845	0.904076	49.3693
CANGA.Cang_2012_03_13_00027.g1619.t1	CCAST.g1042.t1	C. angaria - C. castelli	0.328102	0.528472	41.4545
CANGA.Cang_2012_03_13_00027.g1620.t2	CCAST.g1040.t1	C. angaria - C. castelli	0.220288	0.422386	41.2859
CANGA.Cang_2012_03_13_00027.g1623.t1	CCAST.g14272.t1	C. angaria - C. castelli	0.448809	0.639354	42.4129
CANGA.Cang_2012_03_13_00027.g1624.t1	CCAST.g1038.t1	C. angaria - C. castelli	0.364957	0.621058	36.0181
CANGA.Cang_2012_03_13_00027.g1625.t1	CCAST.g1037.t1	C. angaria - C. castelli	0.176277	0.356057	43.463
CANGA.Cang_2012_03_13_00027.g1628.t1	CCAST.g6825.t1	C. angaria - C. castelli	0.384173	0.615097	38.474
CANGA.Cang_2012_03_13_00027.g1629.t1	CCAST.g6824.t1	C. angaria - C. castelli	0.179489	0.387841	40.6759
CANGA.Cang_2012_03_13_00027.g1630.t1	CCAST.g6823.t1	C. angaria - C. castelli	0.387959	0.633881	37.011
CANGA.Cang_2012_03_13_00027.g1631.t2	CCAST.g6822.t1	C. angaria - C. castelli	0.347858	0.594737	36.9177
CANGA.Cang_2012_03_13_00027.g1633.t1	CCAST.g6821.t1	C. angaria - C. castelli	0.304069	0.556737	36.353
CANGA.Cang_2012_03_13_00027.g1637.t1	CCAST.g6819.t1	C. angaria - C. castelli	0.154504	0.329356	43.9437
CANGA.Cang_2012_03_13_00027.g1640.t1	CCAST.g13613.t1	C. angaria - C. castelli	0.504791	0.616953	50.0589
CANGA.Cang_2012_03_13_00027.g1641.t1	CCAST.g13614.t1	C. angaria - C. castelli	0.363601	0.510016	46.7176
CANGA.Cang_2012_03_13_00027.g1642.t1	CCAST.g13615.t1	C. angaria - C. castelli	0.230822	0.314948	52.7938
CANGA.Cang_2012_03_13_00027.g1643.t1	CCAST.g13616.t1	C. angaria - C. castelli	0.315641	0.435488	49.3094
CANGA.Cang_2012_03_13_00027.g1644.t1	CCAST.g13618.t1	C. angaria - C. castelli	0.659622	0.787484	48.5274
CANGA.Cang_2012_03_13_00027.g1646.t1	CCAST.g6817.t1	C. angaria - C. castelli	0.360861	0.591238	38.5275
CANGA.Cang_2012_03_13_00027.g1647.t1	CCAST.g6816.t1	C. angaria - C. castelli	0.21621	0.419499	41.1698
CANGA.Cang_2012_03_13_00027.g1648.t1	CCAST.g6812.t1	C. angaria - C. castelli	0.265948	0.465862	41.4989
CANGA.Cang_2012_03_13_00027.g1649.t1	CCAST.g6811.t1	C. angaria - C. castelli	0.288584	0.572835	33.2722
CANGA.Cang_2012_03_13_00027.g1650.t1	CCAST.g6810.t1	C. angaria - C. castelli	0.185377	0.411855	38.9077
CANGA.Cang_2012_03_13_00027.g1651.t1	CCAST.g6809.t2	C. angaria - C. castelli	0.152398	0.376485	39.1409
CANGA.Cang_2012_03_13_00027.g1652.t1	CCAST.g6808.t1	C. angaria - C. castelli	0.328256	0.59206	35.2667
CANGA.Cang_2012_03_13_00028.g1655.t1	CCAST.g19138.t1	C. angaria - C. castelli	0.312457	0.461755	46.4364
CANGA.Cang_2012_03_13_00028.g1656.t1	CCAST.g12634.t1	C. angaria - C. castelli	0.448993	0.576374	48.5744
CANGA.Cang_2012_03_13_00028.g1657.t1	CCAST.g19394.t1	C. angaria - C. castelli	0.286895	0.508973	39.337
CANGA.Cang_2012_03_13_00028.g1658.t1	CCAST.g19391.t1	C. angaria - C. castelli	0.49174	0.661989	44.3927
CANGA.Cang_2012_03_13_00028.g1659.t1	CCAST.g19390.t1	C. angaria - C. castelli	0.519098	0.690863	44.2448
CANGA.Cang_2012_03_13_00028.g1660.t2	CCAST.g19389.t1	C. angaria - C. castelli	0.37089	0.49202	49.1841
CANGA.Cang_2012_03_13_00028.g1661.t1	CCAST.g19388.t1	C. angaria - C. castelli	0.33375	0.473141	47.4028
CANGA.Cang_2012_03_13_00028.g1663.t1	CCAST.g19385.t1	C. angaria - C. castelli	0.293	0.429526	47.6823
CANGA.Cang_2012_03_13_00028.g1672.t1	CCAST.g3629.t1	C. angaria - C. castelli	0.534915	0.597134	54.9307
CANGA.Cang_2012_03_13_00028.g1674.t1	CCAST.g3631.t1	C. angaria - C. castelli	0.591238	0.709084	49.5044
CANGA.Cang_2012_03_13_00029.g1681.t2	CCAST.g7241.t1	C. angaria - C. castelli	0.334978	0.562634	38.7928
CANGA.Cang_2012_03_13_00029.g1682.t1	CCAST.g7242.t1	C. angaria - C. castelli	0.372428	0.480833	50.4254
CANGA.Cang_2012_03_13_00029.g1683.t1	CCAST.g7243.t1	C. angaria - C. castelli	0.549145	0.675828	48.6425
CANGA.Cang_2012_03_13_00029.g1688.t1	CCAST.g14628.t1	C. angaria - C. castelli	0.562903	0.740242	43.7011
CANGA.Cang_2012_03_13_00029.g1689.t1	CCAST.g14629.t2	C. angaria - C. castelli	0.249664	0.487235	37.8256
CANGA.Cang_2012_03_13_00029.g1690.t1	CCAST.g14630.t1	C. angaria - C. castelli	0.271972	0.480077	40.6999
CANGA.Cang_2012_03_13_00029.g1692.t1	CCAST.g14632.t1	C. angaria - C. castelli	0.274908	0.464747	42.4818
CANGA.Cang_2012_03_13_00029.g1693.t1	CCAST.g14633.t1	C. angaria - C. castelli	0.320831	0.532343	40.3676
CANGA.Cang_2012_03_13_00029.g1695.t1	CCAST.g14635.t1	C. angaria - C. castelli	0.192188	0.416205	39.1479
CANGA.Cang_2012_03_13_00029.g1699.t1	CCAST.g14639.t1	C. angaria - C. castelli	0.266524	0.402534	47.7326
CANGA.Cang_2012_03_13_00029.g1700.t1	CCAST.g14640.t1	C. angaria - C. castelli	0.344593	0.568953	39.1143
CANGA.Cang_2012_03_13_00029.g1701.t1	CCAST.g14641.t1	C. angaria - C. castelli	0.187987	0.4383	36.5827
CANGA.Cang_2012_03_13_00029.g1702.t1	CCAST.g14642.t1	C. angaria - C. castelli	0.138095	0.34167	41.1419
CANGA.Cang_2012_03_13_00029.g1703.t1	CCAST.g14646.t1	C. angaria - C. castelli	0.25552	0.516248	35.5667
CANGA.Cang_2012_03_13_00029.g1704.t1	CCAST.g14648.t1	C. angaria - C. castelli	0.258541	0.401487	47.0561
CANGA.Cang_2012_03_13_00029.g1705.t1	CCAST.g14651.t1	C. angaria - C. castelli	0.308667	0.502344	42.1074
CANGA.Cang_2012_03_13_00029.g1707.t1	CCAST.g14653.t1	C. angaria - C. castelli	0.291472	0.465916	43.9836
CANGA.Cang_2012_03_13_00029.g1708.t1	CCAST.g14654.t1	C. angaria - C. castelli	0.354578	0.60926	36.1565
CANGA.Cang_2012_03_13_00029.g1709.t1	CCAST.g14655.t1	C. angaria - C. castelli	0.241611	0.408604	44.7103
CANGA.Cang_2012_03_13_00029.g1710.t1	CCAST.g14656.t1	C. angaria - C. castelli	0.305487	0.511384	40.9154
CANGA.Cang_2012_03_13_00029.g1711.t1	CCAST.g14657.t2	C. angaria - C. castelli	0.204005	0.297894	51.8414
CANGA.Cang_2012_03_13_00029.g1713.t1	CCAST.g14658.t1	C. angaria - C. castelli	0.32708	0.551713	39.0877
CANGA.Cang_2012_03_13_00029.g1718.t2	CCAST.g14659.t3	C. angaria - C. castelli	0.215028	0.422547	40.7571
CANGA.Cang_2012_03_13_00029.g1719.t1	CCAST.g14660.t1	C. angaria - C. castelli	0.16376	0.393297	38.6094
CANGA.Cang_2012_03_13_00029.g1723.t1	CCAST.g14663.t1	C. angaria - C. castelli	0.199982	0.471848	34.4803
CANGA.Cang_2012_03_13_00029.g1724.t1	CCAST.g14664.t1	C. angaria - C. castelli	0.327585	0.438649	50.1661
CANGA.Cang_2012_03_13_00029.g1726.t1	CCAST.g14665.t1	C. angaria - C. castelli	0.428303	0.612499	43.0322
CANGA.Cang_2012_03_13_00029.g1729.t1	CCAST.g14668.t1	C. angaria - C. castelli	0.274973	0.462798	42.6783
CANGA.Cang_2012_03_13_00029.g1730.t1	CCAST.g14669.t1	C. angaria - C. castelli	0.231339	0.365671	47.8963
CANGA.Cang_2012_03_13_00030.g1735.t1	CCAST.g8863.t1	C. angaria - C. castelli	0.329791	0.400064	54.1451
CANGA.Cang_2012_03_13_00030.g1736.t1	CCAST.g8864.t1	C. angaria - C. castelli	0.278184	0.329989	55.9466
CANGA.Cang_2012_03_13_00030.g1737.t1	CCAST.g8865.t1	C. angaria - C. castelli	0.503505	0.665203	45.2268
CANGA.Cang_2012_03_13_00030.g1738.t1	CCAST.g8866.t1	C. angaria - C. castelli	0.405654	0.586653	43.3441
CANGA.Cang_2012_03_13_00030.g1739.t2	CCAST.g744.t1	C. angaria - C. castelli	0.42113	0.559577	47.4949
CANGA.Cang_2012_03_13_00030.g1740.t1	CCAST.g747.t1	C. angaria - C. castelli	0.308758	0.398162	52.2789
CANGA.Cang_2012_03_13_00030.g1741.t1	CCAST.g748.t1	C. angaria - C. castelli	0.465595	0.557883	51.9976
CANGA.Cang_2012_03_13_00030.g1742.t2	CCAST.g10261.t1	C. angaria - C. castelli	0.276955	0.436819	45.4058
CANGA.Cang_2012_03_13_00030.g1743.t1	CCAST.g10264.t1	C. angaria - C. castelli	0.424698	0.546155	49.1522
CANGA.Cang_2012_03_13_00030.g1746.t2	CCAST.g10269.t1	C. angaria - C. castelli	0.402871	0.542338	47.3954
CANGA.Cang_2012_03_13_00030.g1748.t1	CCAST.g10271.t1	C. angaria - C. castelli	0.372778	0.547703	43.9366
CANGA.Cang_2012_03_13_00030.g1749.t1	CCAST.g10274.t1	C. angaria - C. castelli	0.430512	0.528376	51.4536
CANGA.Cang_2012_03_13_00030.g1750.t1	CCAST.g10275.t1	C. angaria - C. castelli	0.0331766	0.217945	42.9764
CANGA.Cang_2012_03_13_00030.g1751.t2	CCAST.g9589.t1	C. angaria - C. castelli	0.375894	0.593961	39.7282
CANGA.Cang_2012_03_13_00030.g1753.t1	CCAST.g9587.t1	C. angaria - C. castelli	0.415329	0.607394	42.2646
CANGA.Cang_2012_03_13_00030.g1755.t1	CCAST.g9585.t1	C. angaria - C. castelli	0.0588523	0.329747	34.5751
CANGA.Cang_2012_03_13_00030.g1756.t1	CCAST.g9584.t1	C. angaria - C. castelli	0.184191	0.233689	56.1717
CANGA.Cang_2012_03_13_00030.g1757.t1	CCAST.g9583.t1	C. angaria - C. castelli	0.323448	0.44879	48.7733
CANGA.Cang_2012_03_13_00030.g1758.t1	CCAST.g9579.t1	C. angaria - C. castelli	0.232328	0.440636	40.6801
CANGA.Cang_2012_03_13_00030.g1759.t1	CCAST.g9578.t1	C. angaria - C. castelli	0.450786	0.601935	46.2558
CANGA.Cang_2012_03_13_00030.g1762.t1	CCAST.g18636.t1	C. angaria - C. castelli	0.53744	0.664222	48.6328
CANGA.Cang_2012_03_13_00030.g1766.t2	CCAST.g18634.t1	C. angaria - C. castelli	0.380211	0.445468	54.6344
CANGA.Cang_2012_03_13_00030.g1768.t1	CCAST.g18632.t1	C. angaria - C. castelli	0.369296	0.572032	41.2237
CANGA.Cang_2012_03_13_00030.g1771.t2	CCAST.g6860.t1	C. angaria - C. castelli	0.63571	0.795884	45.3755
CANGA.Cang_2012_03_13_00030.g1772.t1	CCAST.g6862.t1	C. angaria - C. castelli	0.64765	0.790013	47.113
CANGA.Cang_2012_03_13_00030.g1773.t1	CCAST.g6865.t1	C. angaria - C. castelli	0.514364	0.703277	42.5721
CANGA.Cang_2012_03_13_00030.g1775.t1	CCAST.g18631.t2	C. angaria - C. castelli	0.633103	0.758301	48.7873
CANGA.Cang_2012_03_13_00030.g1778.t1	CCAST.g6239.t1	C. angaria - C. castelli	0.360095	0.555326	41.9558
CANGA.Cang_2012_03_13_00031.g1779.t1	CCAST.g8484.t1	C. angaria - C. castelli	0.557308	0.673732	49.6431
CANGA.Cang_2012_03_13_00031.g1783.t1	CCAST.g8491.t1	C. angaria - C. castelli	0.502196	0.609569	50.5261
CANGA.Cang_2012_03_13_00031.g1784.t1	CCAST.g5008.t1	C. angaria - C. castelli	0.277842	0.524773	36.9126
CANGA.Cang_2012_03_13_00031.g1785.t1	CCAST.g5007.t1	C. angaria - C. castelli	0.250604	0.421146	44.3641
CANGA.Cang_2012_03_13_00031.g1786.t1	CCAST.g5005.t1	C. angaria - C. castelli	0.201834	0.373905	44.215
CANGA.Cang_2012_03_13_00031.g1788.t1	CCAST.g5004.t1	C. angaria - C. castelli	0.246478	0.519396	34.3776
CANGA.Cang_2012_03_13_00031.g1789.t1	CCAST.g5003.t1	C. angaria - C. castelli	0.231445	0.504074	34.4058
CANGA.Cang_2012_03_13_00031.g1790.t2	CCAST.g5002.t1	C. angaria - C. castelli	0.230313	0.44969	39.6004
CANGA.Cang_2012_03_13_00031.g1791.t1	CCAST.g5001.t1	C. angaria - C. castelli	0.0964382	0.324725	38.7313
CANGA.Cang_2012_03_13_00031.g1792.t2	CCAST.g5000.t1	C. angaria - C. castelli	0.333364	0.584103	36.5412
CANGA.Cang_2012_03_13_00031.g1793.t1	CCAST.g4999.t1	C. angaria - C. castelli	0.181745	0.515041	28.488
CANGA.Cang_2012_03_13_00031.g1794.t1	CCAST.g13095.t1	C. angaria - C. castelli	0.255298	0.422205	44.7188
CANGA.Cang_2012_03_13_00031.g1795.t1	CCAST.g18332.t1	C. angaria - C. castelli	0.268786	0.451555	43.1715
CANGA.Cang_2012_03_13_00031.g1796.t1	CCAST.g13094.t1	C. angaria - C. castelli	0.244793	0.476284	38.4188
CANGA.Cang_2012_03_13_00031.g1797.t1	CCAST.g13093.t1	C. angaria - C. castelli	0.309944	0.550395	37.5447
CANGA.Cang_2012_03_13_00031.g1799.t1	CCAST.g8727.t1	C. angaria - C. castelli	0.396134	0.497583	51.1039
CANGA.Cang_2012_03_13_00031.g1800.t1	CCAST.g8725.t1	C. angaria - C. castelli	0.128428	0.331605	41.1808
CANGA.Cang_2012_03_13_00031.g1802.t2	CCAST.g8723.t1	C. angaria - C. castelli	0.247869	0.528909	33.5853
CANGA.Cang_2012_03_13_00031.g1815.t1	CCAST.g8721.t1	C. angaria - C. castelli	0.198507	0.347109	46.5043
CANGA.Cang_2012_03_13_00031.g1816.t1	CCAST.g8720.t1	C. angaria - C. castelli	0.183757	0.407008	39.2226
CANGA.Cang_2012_03_13_00031.g1817.t1	CCAST.g8719.t1	C. angaria - C. castelli	0.189741	0.461571	34.4838
CANGA.Cang_2012_03_13_00031.g1818.t2	CCAST.g8718.t1	C. angaria - C. castelli	0.26334	0.503137	37.6085
CANGA.Cang_2012_03_13_00031.g1819.t1	CCAST.g8716.t1	C. angaria - C. castelli	0.233205	0.452201	39.6375
CANGA.Cang_2012_03_13_00032.g1824.t1	CCAST.g12282.t1	C. angaria - C. castelli	0.369361	0.558486	42.5514
CANGA.Cang_2012_03_13_00032.g1825.t1	CCAST.g12283.t1	C. angaria - C. castelli	0.518258	0.74611	38.7737
CANGA.Cang_2012_03_13_00032.g1826.t1	CCAST.g12538.t1	C. angaria - C. castelli	0.680062	0.918235	37.7669
CANGA.Cang_2012_03_13_00032.g1831.t1	CCAST.g12287.t1	C. angaria - C. castelli	0.325688	0.509388	43.0805
CANGA.Cang_2012_03_13_00032.g1833.t1	CCAST.g12288.t1	C. angaria - C. castelli	0.465194	0.7004	38.0564
CANGA.Cang_2012_03_13_00032.g1834.t1	CCAST.g12289.t1	C. angaria - C. castelli	0.320304	0.533231	40.2295
CANGA.Cang_2012_03_13_00032.g1835.t2	CCAST.g12292.t1	C. angaria - C. castelli	0.465485	0.61453	46.4611
CANGA.Cang_2012_03_13_00032.g1836.t3	CCAST.g12293.t2	C. angaria - C. castelli	0.512777	0.692816	43.4378
CANGA.Cang_2012_03_13_00032.g1837.t1	CCAST.g12295.t1	C. angaria - C. castelli	0.537571	0.6534	49.7013
CANGA.Cang_2012_03_13_00032.g1838.t1	CCAST.g12298.t1	C. angaria - C. castelli	0.44113	0.60111	45.3944
CANGA.Cang_2012_03_13_00032.g1840.t1	CCAST.g12300.t1	C. angaria - C. castelli	0.517348	0.675622	45.5609
CANGA.Cang_2012_03_13_00032.g1841.t2	CCAST.g12301.t1	C. angaria - C. castelli	0.0571435	0.249757	42.2111
CANGA.Cang_2012_03_13_00032.g1844.t1	CCAST.g12304.t1	C. angaria - C. castelli	0.667758	0.746879	53.282
CANGA.Cang_2012_03_13_00032.g1845.t2	CCAST.g12307.t1	C. angaria - C. castelli	0.52793	0.641198	49.951
CANGA.Cang_2012_03_13_00032.g1846.t1	CCAST.g12308.t1	C. angaria - C. castelli	0.561098	0.826838	35.0779
CANGA.Cang_2012_03_13_00032.g1850.t1	CCAST.g523.t1	C. angaria - C. castelli	0.446898	0.599347	46.129
CANGA.Cang_2012_03_13_00032.g1854.t1	CCAST.g521.t1	C. angaria - C. castelli	0.359891	0.503595	46.9822
CANGA.Cang_2012_03_13_00032.g1856.t1	CCAST.g517.t1	C. angaria - C. castelli	0.401738	0.44803	56.4844
CANGA.Cang_2012_03_13_00032.g1859.t1	CCAST.g516.t1	C. angaria - C. castelli	0.297142	0.411219	49.8721
CANGA.Cang_2012_03_13_00032.g1861.t1	CCAST.g513.t1	C. angaria - C. castelli	0.480319	0.569532	52.2975
CANGA.Cang_2012_03_13_00032.g1863.t1	CCAST.g511.t1	C. angaria - C. castelli	0.615256	0.70743	52.0087
CANGA.Cang_2012_03_13_00032.g1864.t1	CCAST.g509.t1	C. angaria - C. castelli	0.967126	1.0147	56.3592
CANGA.Cang_2012_03_13_00033.g1881.t1	CCAST.g15286.t1	C. angaria - C. castelli	0.436075	0.519094	52.9017
CANGA.Cang_2012_03_13_00033.g1882.t1	CCAST.g15290.t1	C. angaria - C. castelli	0.578455	0.765215	42.782
CANGA.Cang_2012_03_13_00033.g1884.t1	CCAST.g18171.t1	C. angaria - C. castelli	0.176975	0.304598	48.5507
CANGA.Cang_2012_03_13_00033.g1892.t1	CCAST.g1776.t1	C. angaria - C. castelli	0.442852	0.670424	38.8011
CANGA.Cang_2012_03_13_00033.g1893.t1	CCAST.g1775.t1	C. angaria - C. castelli	0.372021	0.535579	45.0454
CANGA.Cang_2012_03_13_00033.g1894.t1	CCAST.g1774.t1	C. angaria - C. castelli	0.354582	0.561449	40.8207
CANGA.Cang_2012_03_13_00033.g1895.t3	CCAST.g1773.t1	C. angaria - C. castelli	0.541883	0.707429	44.8514
CANGA.Cang_2012_03_13_00033.g1896.t1	CCAST.g1772.t1	C. angaria - C. castelli	0.39531	0.600474	40.9868
CANGA.Cang_2012_03_13_00033.g1897.t1	CCAST.g1771.t1	C. angaria - C. castelli	0.357799	0.48019	49.0611
CANGA.Cang_2012_03_13_00033.g1898.t1	CCAST.g1770.t1	C. angaria - C. castelli	0.437166	0.609602	44.1794
CANGA.Cang_2012_03_13_00033.g1899.t1	CCAST.g1769.t1	C. angaria - C. castelli	0.706199	0.879739	44.0716
CANGA.Cang_2012_03_13_00033.g1901.t1	CCAST.g1767.t1	C. angaria - C. castelli	0.495422	0.677946	43.1953
CANGA.Cang_2012_03_13_00033.g1904.t1	CCAST.g1765.t1	C. angaria - C. castelli	0.632334	0.831851	41.5377
CANGA.Cang_2012_03_13_00033.g1905.t1	CCAST.g1763.t1	C. angaria - C. castelli	0.447331	0.679189	38.383
CANGA.Cang_2012_03_13_00033.g1906.t1	CCAST.g1762.t1	C. angaria - C. castelli	0.77111	0.923403	46.1443
CANGA.Cang_2012_03_13_00033.g1907.t1	CCAST.g1760.t1	C. angaria - C. castelli	0.273604	0.45344	43.4576
CANGA.Cang_2012_03_13_00033.g1909.t1	CCAST.g1759.t1	C. angaria - C. castelli	0.790868	0.919198	48.4817
CANGA.Cang_2012_03_13_00033.g1910.t1	CCAST.g1758.t1	C. angaria - C. castelli	0.407519	0.462254	55.6607
CANGA.Cang_2012_03_13_00033.g1911.t2	CCAST.g1757.t1	C. angaria - C. castelli	0.512358	0.66751	45.8654
CANGA.Cang_2012_03_13_00033.g1912.t1	CCAST.g1756.t1	C. angaria - C. castelli	0.517819	0.698824	43.3436
CANGA.Cang_2012_03_13_00033.g1913.t1	CCAST.g1754.t1	C. angaria - C. castelli	0.279983	0.458811	43.5559
CANGA.Cang_2012_03_13_00033.g1914.t1	CCAST.g1753.t1	C. angaria - C. castelli	0.359018	0.573117	40.1153
CANGA.Cang_2012_03_13_00033.g1915.t1	CCAST.g14150.t1	C. angaria - C. castelli	0.272924	0.354613	53.0315
CANGA.Cang_2012_03_13_00033.g1918.t1	CCAST.g15287.t1	C. angaria - C. castelli	0.378591	0.40399	58.5224
CANGA.Cang_2012_03_13_00034.g1922.t2	CCAST.g10232.t1	C. angaria - C. castelli	0.713219	0.862207	46.4667
CANGA.Cang_2012_03_13_00034.g1925.t1	CCAST.g10229.t1	C. angaria - C. castelli	0.500524	0.606284	50.6834
CANGA.Cang_2012_03_13_00034.g1927.t1	CCAST.g10227.t1	C. angaria - C. castelli	0.566264	0.733025	44.7329
CANGA.Cang_2012_03_13_00034.g1931.t1	CCAST.g10223.t1	C. angaria - C. castelli	0.32093	0.534312	40.1853
CANGA.Cang_2012_03_13_00034.g1932.t1	CCAST.g10222.t1	C. angaria - C. castelli	0.856059	1.06752	40.3728
CANGA.Cang_2012_03_13_00034.g1935.t1	CCAST.g10220.t1	C. angaria - C. castelli	0.502049	0.690861	42.582
CANGA.Cang_2012_03_13_00034.g1937.t2	CCAST.g10218.t1	C. angaria - C. castelli	0.576836	0.78665	40.5333
CANGA.Cang_2012_03_13_00034.g1939.t1	CCAST.g10216.t1	C. angaria - C. castelli	0.485571	0.632701	46.648
CANGA.Cang_2012_03_13_00034.g1940.t1	CCAST.g10215.t1	C. angaria - C. castelli	0.413896	0.539015	48.795
CANGA.Cang_2012_03_13_00034.g1941.t2	CCAST.g10214.t1	C. angaria - C. castelli	0.34709	0.545973	41.5996
CANGA.Cang_2012_03_13_00034.g1943.t1	CCAST.g10212.t1	C. angaria - C. castelli	0.439932	0.525252	52.6773
CANGA.Cang_2012_03_13_00034.g1944.t1	CCAST.g10211.t1	C. angaria - C. castelli	0.533826	0.746357	40.2683
CANGA.Cang_2012_03_13_00034.g1946.t1	CCAST.g10209.t1	C. angaria - C. castelli	0.780463	0.965107	42.9885
CANGA.Cang_2012_03_13_00034.g1947.t1	CCAST.g10208.t1	C. angaria - C. castelli	0.540478	0.708936	44.5675
CANGA.Cang_2012_03_13_00034.g1948.t1	CCAST.g10207.t1	C. angaria - C. castelli	0.554392	0.723015	44.5513
CANGA.Cang_2012_03_13_00034.g1949.t1	CCAST.g10206.t1	C. angaria - C. castelli	0.34644	0.570459	39.1476
CANGA.Cang_2012_03_13_00034.g1950.t1	CCAST.g10205.t1	C. angaria - C. castelli	0.349081	0.485817	47.6618
CANGA.Cang_2012_03_13_00034.g1951.t2	CCAST.g10204.t1	C. angaria - C. castelli	0.536265	0.69635	45.3843
CANGA.Cang_2012_03_13_00034.g1952.t1	CCAST.g10203.t1	C. angaria - C. castelli	0.523977	0.719788	41.8992
CANGA.Cang_2012_03_13_00034.g1953.t1	CCAST.g10202.t1	C. angaria - C. castelli	0.371051	0.57573	41.0342
CANGA.Cang_2012_03_13_00034.g1954.t1	CCAST.g10201.t1	C. angaria - C. castelli	0.328762	0.621305	32.4633
CANGA.Cang_2012_03_13_00034.g1955.t1	CCAST.g10200.t1	C. angaria - C. castelli	0.2926	0.51101	39.6948
CANGA.Cang_2012_03_13_00034.g1956.t2	CCAST.g10199.t1	C. angaria - C. castelli	0.608952	0.763386	45.9355
CANGA.Cang_2012_03_13_00034.g1958.t1	CCAST.g10196.t1	C. angaria - C. castelli	0.429693	0.622984	42.145
CANGA.Cang_2012_03_13_00034.g1959.t1	CCAST.g10195.t1	C. angaria - C. castelli	0.311059	0.486772	43.8597
CANGA.Cang_2012_03_13_00034.g1962.t1	CCAST.g10193.t1	C. angaria - C. castelli	0.438717	0.649815	40.408
CANGA.Cang_2012_03_13_00034.g1963.t1	CCAST.g10192.t1	C. angaria - C. castelli	0.284688	0.460601	43.8403
CANGA.Cang_2012_03_13_00034.g1964.t1	CCAST.g10191.t1	C. angaria - C. castelli	0.409484	0.542264	48.0477
CANGA.Cang_2012_03_13_00034.g1966.t1	CCAST.g758.t1	C. angaria - C. castelli	0.468055	0.654084	42.8535
CANGA.Cang_2012_03_13_00034.g1967.t1	CCAST.g759.t1	C. angaria - C. castelli	0.445308	0.686342	37.4878
CANGA.Cang_2012_03_13_00034.g1969.t1	CCAST.g760.t1	C. angaria - C. castelli	0.617521	0.749914	48.0855
CANGA.Cang_2012_03_13_00034.g1970.t1	CCAST.g761.t1	C. angaria - C. castelli	0.489487	0.66535	43.8451
CANGA.Cang_2012_03_13_00034.g1972.t1	CCAST.g769.t1	C. angaria - C. castelli	0.943185	1.13329	42.4554
CANGA.Cang_2012_03_13_00035.g1975.t1	CCAST.g16431.t1	C. angaria - C. castelli	0.418936	0.552857	47.9364
CANGA.Cang_2012_03_13_00035.g1977.t1	CCAST.g16429.t1	C. angaria - C. castelli	0.484172	0.628282	46.9425
CANGA.Cang_2012_03_13_00035.g1979.t1	CCAST.g16427.t1	C. angaria - C. castelli	0.458318	0.557289	51.3456
CANGA.Cang_2012_03_13_00035.g1980.t1	CCAST.g16425.t1	C. angaria - C. castelli	0.331668	0.512159	43.3937
CANGA.Cang_2012_03_13_00035.g1982.t1	CCAST.g16424.t1	C. angaria - C. castelli	0.558438	0.713113	45.9119
CANGA.Cang_2012_03_13_00035.g1984.t1	CCAST.g16422.t1	C. angaria - C. castelli	0.246414	0.364607	49.4707
CANGA.Cang_2012_03_13_00035.g1985.t1	CCAST.g16421.t1	C. angaria - C. castelli	0.43861	0.54087	51.0248
CANGA.Cang_2012_03_13_00035.g1986.t1	CCAST.g16420.t1	C. angaria - C. castelli	0.464604	0.644139	43.4869
CANGA.Cang_2012_03_13_00035.g1988.t1	CCAST.g16419.t1	C. angaria - C. castelli	0.244575	0.36873	48.889
CANGA.Cang_2012_03_13_00035.g1989.t3	CCAST.g11775.t1	C. angaria - C. castelli	0.366579	0.491078	48.8555
CANGA.Cang_2012_03_13_00035.g1990.t1	CCAST.g11774.t1	C. angaria - C. castelli	0.249292	0.348451	51.3273
CANGA.Cang_2012_03_13_00035.g1991.t1	CCAST.g11773.t1	C. angaria - C. castelli	0.158687	0.351167	42.2242
CANGA.Cang_2012_03_13_00035.g1992.t1	CCAST.g11772.t1	C. angaria - C. castelli	0.287839	0.421746	47.9378
CANGA.Cang_2012_03_13_00035.g1993.t1	CCAST.g11770.t1	C. angaria - C. castelli	0.345066	0.492327	46.6352
CANGA.Cang_2012_03_13_00035.g1995.t1	CCAST.g11769.t1	C. angaria - C. castelli	0.714109	0.780293	54.5439
CANGA.Cang_2012_03_13_00035.g1996.t1	CCAST.g11762.t1	C. angaria - C. castelli	0.32003	0.495651	43.8686
CANGA.Cang_2012_03_13_00035.g1998.t1	CCAST.g11760.t1	C. angaria - C. castelli	0.449528	0.539529	52.2207
CANGA.Cang_2012_03_13_00035.g1999.t1	CCAST.g11759.t1	C. angaria - C. castelli	0.604932	0.769113	44.9847
CANGA.Cang_2012_03_13_00035.g2000.t2	CCAST.g5094.t1	C. angaria - C. castelli	0.502356	0.618987	49.623
CANGA.Cang_2012_03_13_00035.g2001.t1	CCAST.g5095.t1	C. angaria - C. castelli	0.455553	0.672471	39.8403
CANGA.Cang_2012_03_13_00035.g2002.t1	CCAST.g5096.t1	C. angaria - C. castelli	0.389858	0.492175	51.0193
CANGA.Cang_2012_03_13_00035.g2004.t1	CCAST.g7156.t1	C. angaria - C. castelli	0.176875	0.291769	49.7924
CANGA.Cang_2012_03_13_00035.g2005.t1	CCAST.g7155.t1	C. angaria - C. castelli	0.701132	0.895088	42.0802
CANGA.Cang_2012_03_13_00035.g2008.t1	CCAST.g13709.t1	C. angaria - C. castelli	0.643259	0.772778	48.3658
CANGA.Cang_2012_03_13_00035.g2009.t1	CCAST.g13708.t1	C. angaria - C. castelli	0.688209	0.836198	46.5642
CANGA.Cang_2012_03_13_00035.g2010.t1	CCAST.g13707.t1	C. angaria - C. castelli	0.798344	0.96146	45.0885
CANGA.Cang_2012_03_13_00035.g2011.t2	CCAST.g13706.t1	C. angaria - C. castelli	0.469555	0.640265	44.3477
CANGA.Cang_2012_03_13_00035.g2012.t1	CCAST.g10969.t1	C. angaria - C. castelli	0.450528	0.609112	45.5307
CANGA.Cang_2012_03_13_00035.g2013.t2	CCAST.g10970.t1	C. angaria - C. castelli	0.668608	0.766867	51.4151
CANGA.Cang_2012_03_13_00036.g2019.t2	CCAST.g10165.t1	C. angaria - C. castelli	0.317752	0.480072	45.1662
CANGA.Cang_2012_03_13_00036.g2021.t1	CCAST.g10167.t1	C. angaria - C. castelli	0.218608	0.436296	39.7652
CANGA.Cang_2012_03_13_00036.g2022.t1	CCAST.g10168.t1	C. angaria - C. castelli	0.363665	0.593782	38.5528
CANGA.Cang_2012_03_13_00036.g2024.t2	CCAST.g10171.t1	C. angaria - C. castelli	0.221266	0.385045	45.0239
CANGA.Cang_2012_03_13_00036.g2025.t1	CCAST.g10172.t1	C. angaria - C. castelli	0.491601	0.642124	46.317
CANGA.Cang_2012_03_13_00036.g2026.t1	CCAST.g10174.t1	C. angaria - C. castelli	0.6717	0.839916	44.5911
CANGA.Cang_2012_03_13_00036.g2027.t1	CCAST.g10175.t1	C. angaria - C. castelli	0.54447	0.745294	41.4102
CANGA.Cang_2012_03_13_00036.g2028.t1	CCAST.g10176.t1	C. angaria - C. castelli	0.537658	0.725453	42.6812
CANGA.Cang_2012_03_13_00036.g2029.t1	CCAST.g10177.t1	C. angaria - C. castelli	0.337728	0.612371	34.2094
CANGA.Cang_2012_03_13_00036.g2030.t2	CCAST.g10178.t1	C. angaria - C. castelli	0.55113	0.741962	42.3849
CANGA.Cang_2012_03_13_00036.g2032.t1	CCAST.g8378.t1	C. angaria - C. castelli	0.345159	0.549731	41.0446
CANGA.Cang_2012_03_13_00036.g2034.t2	CCAST.g8375.t1	C. angaria - C. castelli	0.433703	0.595717	45.196
CANGA.Cang_2012_03_13_00036.g2036.t1	CCAST.g8374.t1	C. angaria - C. castelli	0.392363	0.540466	46.5531
CANGA.Cang_2012_03_13_00036.g2037.t3	CCAST.g8382.t1	C. angaria - C. castelli	0.614673	0.750893	47.7121
CANGA.Cang_2012_03_13_00036.g2038.t1	CCAST.g8380.t1	C. angaria - C. castelli	0.654927	0.812852	45.5948
CANGA.Cang_2012_03_13_00036.g2039.t1	CCAST.g8385.t1	C. angaria - C. castelli	0.480958	0.614023	48.0199
CANGA.Cang_2012_03_13_00036.g2040.t2	CCAST.g8386.t4	C. angaria - C. castelli	0.422109	0.550857	48.441
CANGA.Cang_2012_03_13_00036.g2041.t2	CCAST.g16142.t1	C. angaria - C. castelli	0.464406	0.651779	42.7223
CANGA.Cang_2012_03_13_00036.g2042.t1	CCAST.g16141.t1	C. angaria - C. castelli	0.371982	0.501228	48.3925
CANGA.Cang_2012_03_13_00036.g2044.t1	CCAST.g16137.t1	C. angaria - C. castelli	0.535711	0.744459	40.6373
CANGA.Cang_2012_03_13_00036.g2045.t1	CCAST.g7793.t1	C. angaria - C. castelli	0.358208	0.604177	37.0065
CANGA.Cang_2012_03_13_00036.g2046.t1	CCAST.g7791.t1	C. angaria - C. castelli	0.542058	0.654394	50.042
CANGA.Cang_2012_03_13_00036.g2047.t1	CCAST.g19017.t1	C. angaria - C. castelli	0.616295	0.752032	47.7592
CANGA.Cang_2012_03_13_00037.g2048.t1	CCAST.g16056.t1	C. angaria - C. castelli	0.173698	0.321214	46.6103
CANGA.Cang_2012_03_13_00037.g2049.t2	CCAST.g16057.t1	C. angaria - C. castelli	0.363918	0.555115	42.3493
CANGA.Cang_2012_03_13_00037.g2050.t1	CCAST.g5275.t1	C. angaria - C. castelli	0.299648	0.495114	41.9329
CANGA.Cang_2012_03_13_00037.g2051.t1	CCAST.g5276.t1	C. angaria - C. castelli	0.366863	0.561693	41.9949
CANGA.Cang_2012_03_13_00037.g2052.t1	CCAST.g14851.t1	C. angaria - C. castelli	0.387183	0.593786	40.8465
CANGA.Cang_2012_03_13_00037.g2053.t1	CCAST.g14850.t1	C. angaria - C. castelli	0.211784	0.432234	39.4958
CANGA.Cang_2012_03_13_00037.g2054.t1	CCAST.g14849.t1	C. angaria - C. castelli	0.529886	0.755614	38.9809
CANGA.Cang_2012_03_13_00037.g2057.t1	CCAST.g14847.t1	C. angaria - C. castelli	0.371617	0.617672	36.9982
CANGA.Cang_2012_03_13_00037.g2060.t1	CCAST.g14845.t1	C. angaria - C. castelli	0.22575	0.367729	47.1504
CANGA.Cang_2012_03_13_00037.g2062.t1	CCAST.g14842.t1	C. angaria - C. castelli	0.981829	0.981829	61
CANGA.Cang_2012_03_13_00037.g2063.t1	CCAST.g14840.t1	C. angaria - C. castelli	0.207383	0.443564	37.9612
CANGA.Cang_2012_03_13_00037.g2064.t1	CCAST.g14838.t1	C. angaria - C. castelli	0.320105	0.365249	56.5964
CANGA.Cang_2012_03_13_00037.g2065.t1	CCAST.g17607.t1	C. angaria - C. castelli	0.0785547	0.140571	54.9505
CANGA.Cang_2012_03_13_00037.g2066.t1	CCAST.g17608.t1	C. angaria - C. castelli	0.255479	0.499749	37.1722
CANGA.Cang_2012_03_13_00037.g2067.t1	CCAST.g17609.t1	C. angaria - C. castelli	0.515651	0.755962	37.5584
CANGA.Cang_2012_03_13_00037.g2068.t1	CCAST.g17610.t1	C. angaria - C. castelli	0.285199	0.505727	39.4881
CANGA.Cang_2012_03_13_00037.g2069.t1	CCAST.g17611.t1	C. angaria - C. castelli	0.0878605	0.290232	41.2592
CANGA.Cang_2012_03_13_00037.g2070.t1	CCAST.g17612.t1	C. angaria - C. castelli	0.282255	0.405921	48.9368
CANGA.Cang_2012_03_13_00037.g2071.t1	CCAST.g17613.t1	C. angaria - C. castelli	0.149172	0.358375	40.5929
CANGA.Cang_2012_03_13_00037.g2074.t1	CCAST.g17616.t1	C. angaria - C. castelli	0.254137	0.403119	46.4672
CANGA.Cang_2012_03_13_00037.g2076.t1	CCAST.g17618.t1	C. angaria - C. castelli	0.287315	0.515646	38.727
CANGA.Cang_2012_03_13_00037.g2077.t1	CCAST.g17620.t1	C. angaria - C. castelli	0.233007	0.450727	39.7621
CANGA.Cang_2012_03_13_00037.g2080.t1	CCAST.g17623.t1	C. angaria - C. castelli	0.3546	0.501399	46.6801
CANGA.Cang_2012_03_13_00037.g2081.t1	CCAST.g17624.t1	C. angaria - C. castelli	0.432575	0.636936	41.0652
CANGA.Cang_2012_03_13_00037.g2082.t1	CCAST.g17625.t1	C. angaria - C. castelli	0.196255	0.448661	36.3785
CANGA.Cang_2012_03_13_00037.g2084.t1	CCAST.g17626.t1	C. angaria - C. castelli	0.400171	0.576054	43.8431
CANGA.Cang_2012_03_13_00037.g2085.t1	CCAST.g17627.t2	C. angaria - C. castelli	0.380892	0.537351	45.7379
CANGA.Cang_2012_03_13_00037.g2086.t1	CCAST.g17628.t1	C. angaria - C. castelli	0.278631	0.454455	43.8489
CANGA.Cang_2012_03_13_00037.g2088.t1	CCAST.g3195.t1	C. angaria - C. castelli	0.0335371	0.290367	35.9471
CANGA.Cang_2012_03_13_00037.g2089.t1	CCAST.g3194.t1	C. angaria - C. castelli	0.357464	0.492158	47.8609
CANGA.Cang_2012_03_13_00037.g2090.t1	CCAST.g3193.t1	C. angaria - C. castelli	0.307155	0.505987	41.6046
CANGA.Cang_2012_03_13_00037.g2091.t1	CCAST.g3192.t1	C. angaria - C. castelli	0.232806	0.442248	40.5696
CANGA.Cang_2012_03_13_00037.g2092.t1	CCAST.g3191.t2	C. angaria - C. castelli	0.258103	0.473314	40.0069
CANGA.Cang_2012_03_13_00037.g2093.t1	CCAST.g14004.t1	C. angaria - C. castelli	0.666791	0.743638	53.5038
CANGA.Cang_2012_03_13_00037.g2094.t3	CCAST.g14006.t1	C. angaria - C. castelli	0.664047	0.723951	55.1565
CANGA.Cang_2012_03_13_00037.g2095.t1	CCAST.g11079.t1	C. angaria - C. castelli	0.111651	0.265514	45.9911
CANGA.Cang_2012_03_13_00037.g2096.t1	CCAST.g3187.t1	C. angaria - C. castelli	0.407734	0.643221	38.029
CANGA.Cang_2012_03_13_00037.g2097.t1	CCAST.g3185.t1	C. angaria - C. castelli	0.911679	1.08343	44.2458
CANGA.Cang_2012_03_13_00037.g2098.t1	CCAST.g3184.t1	C. angaria - C. castelli	0.26839	0.467448	41.5826
CANGA.Cang_2012_03_13_00037.g2099.t1	CCAST.g3183.t1	C. angaria - C. castelli	0.47532	0.694127	39.656
CANGA.Cang_2012_03_13_00037.g2101.t1	CCAST.g3181.t1	C. angaria - C. castelli	0.373487	0.550296	43.7527
CANGA.Cang_2012_03_13_00037.g2102.t1	CCAST.g3179.t1	C. angaria - C. castelli	0.37447	0.550559	43.8231
CANGA.Cang_2012_03_13_00037.g2105.t1	CCAST.g3177.t1	C. angaria - C. castelli	0.405205	0.57071	44.8554
CANGA.Cang_2012_03_13_00037.g2106.t1	CCAST.g3176.t1	C. angaria - C. castelli	0.910279	1.05278	47.099
CANGA.Cang_2012_03_13_00037.g2107.t1	CCAST.g3174.t1	C. angaria - C. castelli	0.463749	0.680141	39.8916
CANGA.Cang_2012_03_13_00037.g2108.t2	CCAST.g14005.t1	C. angaria - C. castelli	0.504555	0.54363	57.1884
CANGA.Cang_2012_03_13_00038.g2110.t1	CCAST.g17539.t1	C. angaria - C. castelli	0.369453	0.633207	35.2716
CANGA.Cang_2012_03_13_00038.g2112.t1	CCAST.g17538.t1	C. angaria - C. castelli	0.162694	0.344998	43.2168
CANGA.Cang_2012_03_13_00038.g2113.t1	CCAST.g17536.t1	C. angaria - C. castelli	0.154627	0.44232	32.9363
CANGA.Cang_2012_03_13_00038.g2114.t1	CCAST.g17535.t1	C. angaria - C. castelli	0.239925	0.474296	38.1378
CANGA.Cang_2012_03_13_00038.g2124.t2	CCAST.g17527.t1	C. angaria - C. castelli	0.408866	0.461214	55.8936
CANGA.Cang_2012_03_13_00038.g2125.t1	CCAST.g17526.t1	C. angaria - C. castelli	0.146159	0.455226	30.8514
CANGA.Cang_2012_03_13_00038.g2126.t1	CCAST.g17525.t1	C. angaria - C. castelli	0.151772	0.392772	37.4911
CANGA.Cang_2012_03_13_00038.g2127.t1	CCAST.g17524.t1	C. angaria - C. castelli	0.310238	0.575861	35.0893
CANGA.Cang_2012_03_13_00038.g2128.t1	CCAST.g17523.t1	C. angaria - C. castelli	0.373549	0.596056	39.2951
CANGA.Cang_2012_03_13_00038.g2129.t1	CCAST.g17521.t1	C. angaria - C. castelli	0.242076	0.479311	37.8585
CANGA.Cang_2012_03_13_00038.g2132.t1	CCAST.g17518.t1	C. angaria - C. castelli	0.272675	0.492756	39.5318
CANGA.Cang_2012_03_13_00038.g2133.t1	CCAST.g17517.t1	C. angaria - C. castelli	0.165124	0.394773	38.5985
CANGA.Cang_2012_03_13_00038.g2134.t1	CCAST.g17516.t1	C. angaria - C. castelli	0.257597	0.544079	33.0545
CANGA.Cang_2012_03_13_00038.g2135.t1	CCAST.g17515.t1	C. angaria - C. castelli	0.311043	0.498392	42.7247
CANGA.Cang_2012_03_13_00038.g2136.t2	CCAST.g17514.t1	C. angaria - C. castelli	0.15676	0.286993	48.2962
CANGA.Cang_2012_03_13_00038.g2137.t1	CCAST.g17512.t1	C. angaria - C. castelli	0.2434	0.469215	38.9724
CANGA.Cang_2012_03_13_00038.g2138.t1	CCAST.g17511.t1	C. angaria - C. castelli	0.165394	0.409861	37.153
CANGA.Cang_2012_03_13_00038.g2139.t1	CCAST.g17510.t1	C. angaria - C. castelli	0.277234	0.473301	41.8742
CANGA.Cang_2012_03_13_00038.g2141.t1	CCAST.g17508.t1	C. angaria - C. castelli	0.271145	0.510974	37.6054
CANGA.Cang_2012_03_13_00038.g2142.t1	CCAST.g17507.t1	C. angaria - C. castelli	0.263166	0.463416	41.4663
CANGA.Cang_2012_03_13_00038.g2143.t1	CCAST.g17505.t1	C. angaria - C. castelli	0.208108	0.440141	38.3659
CANGA.Cang_2012_03_13_00038.g2144.t2	CCAST.g3206.t1	C. angaria - C. castelli	0.321938	0.438976	49.5833
CANGA.Cang_2012_03_13_00038.g2145.t1	CCAST.g3205.t1	C. angaria - C. castelli	0.604167	0.729785	48.7464
CANGA.Cang_2012_03_13_00038.g2147.t2	CCAST.g4928.t1	C. angaria - C. castelli	0.697873	0.799946	51.0431
CANGA.Cang_2012_03_13_00039.g2151.t1	CCAST.g5473.t1	C. angaria - C. castelli	0.502629	0.621278	49.4261
CANGA.Cang_2012_03_13_00039.g2152.t2	CCAST.g5472.t1	C. angaria - C. castelli	0.315424	0.415004	51.2863
CANGA.Cang_2012_03_13_00039.g2153.t1	CCAST.g5471.t1	C. angaria - C. castelli	0.116628	0.271602	45.8828
CANGA.Cang_2012_03_13_00039.g2155.t1	CCAST.g5469.t1	C. angaria - C. castelli	0.346738	0.477806	48.2147
CANGA.Cang_2012_03_13_00039.g2156.t2	CCAST.g10410.t1	C. angaria - C. castelli	0.621434	0.720212	51.3645
CANGA.Cang_2012_03_13_00039.g2164.t1	CCAST.g5456.t1	C. angaria - C. castelli	0.664302	0.748108	52.8249
CANGA.Cang_2012_03_13_00039.g2168.t2	CCAST.g8898.t1	C. angaria - C. castelli	0.503055	0.606348	50.9241
CANGA.Cang_2012_03_13_00039.g2169.t1	CCAST.g8897.t2	C. angaria - C. castelli	0.436735	0.539353	50.9899
CANGA.Cang_2012_03_13_00039.g2173.t1	CCAST.g200.t1	C. angaria - C. castelli	0.467198	0.536221	54.267
CANGA.Cang_2012_03_13_00039.g2174.t1	CCAST.g201.t1	C. angaria - C. castelli	0.379183	0.452317	53.8659
CANGA.Cang_2012_03_13_00039.g2176.t2	CCAST.g204.t1	C. angaria - C. castelli	0.328187	0.493754	44.8495
CANGA.Cang_2012_03_13_00039.g2177.t1	CCAST.g205.t1	C. angaria - C. castelli	0.418617	0.519007	51.2073
CANGA.Cang_2012_03_13_00039.g2181.t1	CCAST.g2538.t1	C. angaria - C. castelli	0.366685	0.556965	42.4388
CANGA.Cang_2012_03_13_00040.g2185.t1	CCAST.g7922.t1	C. angaria - C. castelli	0.324072	0.482252	45.5701
CANGA.Cang_2012_03_13_00040.g2186.t1	CCAST.g7923.t1	C. angaria - C. castelli	0.206264	0.206264	61
CANGA.Cang_2012_03_13_00040.g2188.t1	CCAST.g7420.t1	C. angaria - C. castelli	0.50952	0.72128	40.3435
CANGA.Cang_2012_03_13_00040.g2193.t1	CCAST.g7418.t1	C. angaria - C. castelli	0.39324	0.649192	36.0327
CANGA.Cang_2012_03_13_00040.g2194.t1	CCAST.g7417.t1	C. angaria - C. castelli	0.890616	1.0453	45.9108
CANGA.Cang_2012_03_13_00040.g2195.t2	CCAST.g7416.t1	C. angaria - C. castelli	0.475214	0.66106	42.8713
CANGA.Cang_2012_03_13_00040.g2196.t1	CCAST.g7415.t1	C. angaria - C. castelli	0.407141	0.659709	36.3627
CANGA.Cang_2012_03_13_00040.g2197.t2	CCAST.g5586.t1	C. angaria - C. castelli	0.292999	0.519699	38.8861
CANGA.Cang_2012_03_13_00040.g2198.t2	CCAST.g5585.t1	C. angaria - C. castelli	0.27904	0.426177	46.6472
CANGA.Cang_2012_03_13_00040.g2199.t1	CCAST.g5584.t1	C. angaria - C. castelli	0.20947	0.430218	39.4667
CANGA.Cang_2012_03_13_00040.g2200.t1	CCAST.g5583.t1	C. angaria - C. castelli	0.238239	0.301941	54.786
CANGA.Cang_2012_03_13_00040.g2201.t1	CCAST.g5582.t1	C. angaria - C. castelli	0.160326	0.382482	39.3294
CANGA.Cang_2012_03_13_00040.g2202.t1	CCAST.g5581.t1	C. angaria - C. castelli	0.311059	0.529071	39.7336
CANGA.Cang_2012_03_13_00040.g2203.t2	CCAST.g9816.t1	C. angaria - C. castelli	0.380735	0.568381	42.6957
CANGA.Cang_2012_03_13_00040.g2204.t1	CCAST.g9815.t1	C. angaria - C. castelli	0.500184	0.655079	45.8904
CANGA.Cang_2012_03_13_00040.g2208.t1	CCAST.g8695.t1	C. angaria - C. castelli	0.142094	0.363217	39.4301
CANGA.Cang_2012_03_13_00040.g2209.t1	CCAST.g8693.t1	C. angaria - C. castelli	0.191954	0.427701	38.0036
CANGA.Cang_2012_03_13_00040.g2210.t1	CCAST.g8692.t1	C. angaria - C. castelli	0.306612	0.489627	43.1474
CANGA.Cang_2012_03_13_00040.g2211.t1	CCAST.g8691.t3	C. angaria - C. castelli	0.133257	0.364956	38.3984
CANGA.Cang_2012_03_13_00040.g2212.t1	CCAST.g8689.t1	C. angaria - C. castelli	0.162459	0.356642	42.058
CANGA.Cang_2012_03_13_00040.g2213.t1	CCAST.g8688.t1	C. angaria - C. castelli	0.194054	0.459694	35.0876
CANGA.Cang_2012_03_13_00040.g2214.t1	CCAST.g8687.t1	C. angaria - C. castelli	0.27677	0.574105	31.9958
CANGA.Cang_2012_03_13_00040.g2215.t1	CCAST.g8684.t1	C. angaria - C. castelli	0.175326	0.41313	37.8029
CANGA.Cang_2012_03_13_00040.g2216.t1	CCAST.g8683.t1	C. angaria - C. castelli	0.268353	0.498817	38.5189
CANGA.Cang_2012_03_13_00040.g2217.t1	CCAST.g8682.t1	C. angaria - C. castelli	0.413855	0.599357	42.9048
CANGA.Cang_2012_03_13_00040.g2218.t2	CCAST.g8681.t1	C. angaria - C. castelli	0.26273	0.505348	37.3334
CANGA.Cang_2012_03_13_00040.g2221.t1	CCAST.g9103.t1	C. angaria - C. castelli	0.249322	0.43941	42.4576
CANGA.Cang_2012_03_13_00040.g2222.t1	CCAST.g9102.t1	C. angaria - C. castelli	0.158735	0.406072	36.873
CANGA.Cang_2012_03_13_00040.g2223.t2	CCAST.g9101.t1	C. angaria - C. castelli	0.244445	0.450377	40.912
CANGA.Cang_2012_03_13_00040.g2224.t2	CCAST.g9100.t1	C. angaria - C. castelli	0.332393	0.583457	36.5095
CANGA.Cang_2012_03_13_00040.g2225.t1	CCAST.g9099.t1	C. angaria - C. castelli	0.310963	0.55062	37.6223
CANGA.Cang_2012_03_13_00040.g2226.t1	CCAST.g9098.t1	C. angaria - C. castelli	0.196592	0.454233	35.8679
CANGA.Cang_2012_03_13_00040.g2227.t1	CCAST.g9096.t1	C. angaria - C. castelli	0.143703	0.399521	36.0457
CANGA.Cang_2012_03_13_00040.g2228.t1	CCAST.g9095.t1	C. angaria - C. castelli	0.197333	0.340456	47.0388
CANGA.Cang_2012_03_13_00040.g2233.t1	CCAST.g16215.t1	C. angaria - C. castelli	0.182451	0.354303	44.2364
CANGA.Cang_2012_03_13_00041.g2235.t2	CCAST.g17753.t1	C. angaria - C. castelli	0.465958	0.610673	46.8835
CANGA.Cang_2012_03_13_00041.g2236.t1	CCAST.g5480.t1	C. angaria - C. castelli	0.467821	0.510663	56.821
CANGA.Cang_2012_03_13_00041.g2241.t2	CCAST.g17757.t1	C. angaria - C. castelli	0.449191	0.604558	45.8445
CANGA.Cang_2012_03_13_00041.g2242.t1	CCAST.g17756.t1	C. angaria - C. castelli	0.425654	0.504981	53.2618
CANGA.Cang_2012_03_13_00041.g2243.t1	CCAST.g17758.t1	C. angaria - C. castelli	0.444576	0.444576	61
CANGA.Cang_2012_03_13_00041.g2246.t2	CCAST.g17762.t1	C. angaria - C. castelli	0.529025	0.635258	50.6373
CANGA.Cang_2012_03_13_00041.g2247.t1	CCAST.g17764.t1	C. angaria - C. castelli	0.388343	0.472932	52.7486
CANGA.Cang_2012_03_13_00041.g2249.t1	CCAST.g17765.t1	C. angaria - C. castelli	0.480788	0.577411	51.5747
CANGA.Cang_2012_03_13_00041.g2251.t1	CCAST.g17766.t3	C. angaria - C. castelli	0.482005	0.579214	51.5175
CANGA.Cang_2012_03_13_00041.g2253.t1	CCAST.g17768.t1	C. angaria - C. castelli	0.553067	0.583449	58.0363
CANGA.Cang_2012_03_13_00041.g2254.t1	CCAST.g17769.t1	C. angaria - C. castelli	0.685771	0.685771	61
CANGA.Cang_2012_03_13_00041.g2257.t1	CCAST.g17772.t1	C. angaria - C. castelli	0.414087	0.53678	49.0316
CANGA.Cang_2012_03_13_00041.g2258.t1	CCAST.g17773.t1	C. angaria - C. castelli	0.399629	0.609104	40.5664
CANGA.Cang_2012_03_13_00041.g2260.t1	CCAST.g2380.t1	C. angaria - C. castelli	0.351879	0.513834	45.2017
CANGA.Cang_2012_03_13_00042.g2265.t2	CCAST.g14573.t1	C. angaria - C. castelli	0.302976	0.547315	37.1655
CANGA.Cang_2012_03_13_00042.g2267.t1	CCAST.g14575.t1	C. angaria - C. castelli	0.286041	0.529585	37.243
CANGA.Cang_2012_03_13_00042.g2268.t1	CCAST.g14576.t1	C. angaria - C. castelli	0.157503	0.385306	38.7785
CANGA.Cang_2012_03_13_00042.g2272.t1	CCAST.g11610.t1	C. angaria - C. castelli	0.996288	1.18064	43.0173
CANGA.Cang_2012_03_13_00042.g2273.t1	CCAST.g6846.t1	C. angaria - C. castelli	0.31942	0.507458	42.6574
CANGA.Cang_2012_03_13_00042.g2275.t1	CCAST.g6847.t1	C. angaria - C. castelli	0.257188	0.409915	46.1019
CANGA.Cang_2012_03_13_00042.g2276.t1	CCAST.g6848.t1	C. angaria - C. castelli	0.184048	0.395869	40.3376
CANGA.Cang_2012_03_13_00042.g2277.t1	CCAST.g17472.t1	C. angaria - C. castelli	0.339805	0.59519	36.088
CANGA.Cang_2012_03_13_00042.g2280.t1	CCAST.g17475.t1	C. angaria - C. castelli	0.338163	0.560572	39.3047
CANGA.Cang_2012_03_13_00042.g2281.t1	CCAST.g17477.t1	C. angaria - C. castelli	0.226673	0.438144	40.3717
CANGA.Cang_2012_03_13_00042.g2282.t1	CCAST.g17478.t1	C. angaria - C. castelli	0.350662	0.518709	44.6075
CANGA.Cang_2012_03_13_00042.g2284.t1	CCAST.g17479.t1	C. angaria - C. castelli	0.123479	0.342758	39.61
CANGA.Cang_2012_03_13_00042.g2287.t1	CCAST.g17480.t1	C. angaria - C. castelli	0.305678	0.551687	37.0026
CANGA.Cang_2012_03_13_00042.g2288.t2	CCAST.g17481.t1	C. angaria - C. castelli	0.386015	0.622197	37.9611
CANGA.Cang_2012_03_13_00042.g2289.t2	CCAST.g17482.t1	C. angaria - C. castelli	0.31425	0.503233	42.5653
CANGA.Cang_2012_03_13_00042.g2292.t1	CCAST.g17484.t1	C. angaria - C. castelli	0.276402	0.461258	42.9679
CANGA.Cang_2012_03_13_00042.g2293.t1	CCAST.g17485.t1	C. angaria - C. castelli	0.265909	0.507026	37.4798
CANGA.Cang_2012_03_13_00042.g2299.t1	CCAST.g17490.t1	C. angaria - C. castelli	0.270459	0.506779	37.9477
CANGA.Cang_2012_03_13_00042.g2301.t1	CCAST.g17492.t1	C. angaria - C. castelli	0.559453	0.80645	36.9062
CANGA.Cang_2012_03_13_00042.g2302.t1	CCAST.g9494.t1	C. angaria - C. castelli	0.189021	0.464969	34.0821
CANGA.Cang_2012_03_13_00042.g2304.t1	CCAST.g9492.t1	C. angaria - C. castelli	0.107302	0.278091	44.34
CANGA.Cang_2012_03_13_00042.g2305.t1	CCAST.g9489.t1	C. angaria - C. castelli	0.198654	0.454436	36.0492
CANGA.Cang_2012_03_13_00042.g2306.t2	CCAST.g9488.t1	C. angaria - C. castelli	0.151624	0.364684	40.2166
CANGA.Cang_2012_03_13_00042.g2307.t1	CCAST.g9487.t1	C. angaria - C. castelli	0.174326	0.356554	43.2241
CANGA.Cang_2012_03_13_00042.g2308.t1	CCAST.g9486.t1	C. angaria - C. castelli	0.198926	0.372563	44.0623
CANGA.Cang_2012_03_13_00042.g2309.t2	CCAST.g9485.t1	C. angaria - C. castelli	0.229785	0.397464	44.6434
CANGA.Cang_2012_03_13_00042.g2311.t1	CCAST.g9484.t1	C. angaria - C. castelli	0.235968	0.508476	34.4177
CANGA.Cang_2012_03_13_00042.g2312.t1	CCAST.g9483.t1	C. angaria - C. castelli	0.203295	0.450167	36.9184
CANGA.Cang_2012_03_13_00042.g2313.t1	CCAST.g9482.t1	C. angaria - C. castelli	0.207942	0.467287	35.7016
CANGA.Cang_2012_03_13_00042.g2314.t1	CCAST.g9480.t1	C. angaria - C. castelli	0.212791	0.507146	32.2865
CANGA.Cang_2012_03_13_00042.g2315.t1	CCAST.g9476.t1	C. angaria - C. castelli	0.214921	0.423102	40.6925
CANGA.Cang_2012_03_13_00042.g2316.t2	CCAST.g9475.t1	C. angaria - C. castelli	0.216786	0.485948	34.744
CANGA.Cang_2012_03_13_00042.g2317.t1	CCAST.g9474.t1	C. angaria - C. castelli	0.303199	0.541912	37.7143
CANGA.Cang_2012_03_13_00043.g2319.t2	CCAST.g8558.t1	C. angaria - C. castelli	0.249263	0.491197	37.4001
CANGA.Cang_2012_03_13_00043.g2325.t1	CCAST.g8556.t1	C. angaria - C. castelli	0.106598	0.361777	36.108
CANGA.Cang_2012_03_13_00043.g2326.t1	CCAST.g8555.t1	C. angaria - C. castelli	0.125276	0.355315	38.5604
CANGA.Cang_2012_03_13_00043.g2327.t1	CCAST.g8554.t1	C. angaria - C. castelli	0.386932	0.59513	40.6909
CANGA.Cang_2012_03_13_00043.g2328.t1	CCAST.g8553.t1	C. angaria - C. castelli	0.24109	0.40522	44.9897
CANGA.Cang_2012_03_13_00043.g2329.t1	CCAST.g8552.t1	C. angaria - C. castelli	0.195525	0.375839	43.4109
CANGA.Cang_2012_03_13_00043.g2330.t1	CCAST.g8551.t1	C. angaria - C. castelli	0.229261	0.333766	50.8059
CANGA.Cang_2012_03_13_00043.g2331.t1	CCAST.g8550.t1	C. angaria - C. castelli	0.209845	0.500324	32.6647
CANGA.Cang_2012_03_13_00043.g2334.t1	CCAST.g8547.t1	C. angaria - C. castelli	0.194838	0.478587	33.3211
CANGA.Cang_2012_03_13_00043.g2335.t1	CCAST.g8546.t1	C. angaria - C. castelli	0.262934	0.489151	38.9332
CANGA.Cang_2012_03_13_00043.g2339.t1	CCAST.g4401.t1	C. angaria - C. castelli	0.194239	0.438036	37.2183
CANGA.Cang_2012_03_13_00043.g2340.t1	CCAST.g4400.t1	C. angaria - C. castelli	0.19164	0.430072	37.7417
CANGA.Cang_2012_03_13_00043.g2341.t1	CCAST.g4398.t1	C. angaria - C. castelli	0.293823	0.569495	34.109
CANGA.Cang_2012_03_13_00043.g2342.t1	CCAST.g4397.t1	C. angaria - C. castelli	0.302518	0.580113	33.9215
CANGA.Cang_2012_03_13_00043.g2343.t1	CCAST.g4396.t1	C. angaria - C. castelli	0.385534	0.537058	46.2193
CANGA.Cang_2012_03_13_00043.g2344.t1	CCAST.g4395.t1	C. angaria - C. castelli	0.23714	0.508658	34.5142
CANGA.Cang_2012_03_13_00043.g2345.t1	CCAST.g4394.t1	C. angaria - C. castelli	0.697674	0.886358	42.5945
CANGA.Cang_2012_03_13_00043.g2348.t1	CCAST.g4392.t1	C. angaria - C. castelli	0.153091	0.312897	45.4114
CANGA.Cang_2012_03_13_00043.g2349.t1	CCAST.g4391.t1	C. angaria - C. castelli	0.0973662	0.222334	48.8098
CANGA.Cang_2012_03_13_00043.g2350.t1	CCAST.g4390.t1	C. angaria - C. castelli	0.137845	0.387075	36.6883
CANGA.Cang_2012_03_13_00043.g2354.t1	CCAST.g8601.t1	C. angaria - C. castelli	0.541149	0.699807	45.5234
CANGA.Cang_2012_03_13_00043.g2358.t1	CCAST.g10018.t1	C. angaria - C. castelli	0.231751	0.461665	38.5726
CANGA.Cang_2012_03_13_00043.g2363.t2	CCAST.g17058.t1	C. angaria - C. castelli	0.545541	0.620556	53.6825
CANGA.Cang_2012_03_13_00043.g2365.t1	CCAST.g10366.t1	C. angaria - C. castelli	0.462535	0.553428	52.1337
CANGA.Cang_2012_03_13_00043.g2366.t1	CCAST.g10365.t1	C. angaria - C. castelli	0.324997	0.460925	47.7407
CANGA.Cang_2012_03_13_00043.g2367.t1	CCAST.g10364.t1	C. angaria - C. castelli	0.394683	0.570974	43.8034
CANGA.Cang_2012_03_13_00044.g2376.t2	CCAST.g1713.t1	C. angaria - C. castelli	0.490623	0.685013	42.0379
CANGA.Cang_2012_03_13_00044.g2377.t2	CCAST.g1714.t1	C. angaria - C. castelli	0.511477	0.648022	47.6805
CANGA.Cang_2012_03_13_00044.g2378.t1	CCAST.g1715.t1	C. angaria - C. castelli	0.285458	0.480722	41.9526
CANGA.Cang_2012_03_13_00044.g2379.t1	CCAST.g1716.t1	C. angaria - C. castelli	0.350571	0.479498	48.4235
CANGA.Cang_2012_03_13_00044.g2381.t2	CCAST.g1719.t1	C. angaria - C. castelli	0.613771	0.748112	47.8955
CANGA.Cang_2012_03_13_00044.g2382.t2	CCAST.g1720.t1	C. angaria - C. castelli	0.353818	0.538718	42.9635
CANGA.Cang_2012_03_13_00044.g2384.t1	CCAST.g1723.t1	C. angaria - C. castelli	0.452946	0.657633	41.0334
CANGA.Cang_2012_03_13_00044.g2385.t1	CCAST.g3948.t1	C. angaria - C. castelli	0.27351	0.510101	37.9212
CANGA.Cang_2012_03_13_00044.g2386.t1	CCAST.g3947.t1	C. angaria - C. castelli	0.142925	0.302784	45.4063
CANGA.Cang_2012_03_13_00044.g2387.t1	CCAST.g1724.t1	C. angaria - C. castelli	0.352715	0.529949	43.7114
CANGA.Cang_2012_03_13_00044.g2388.t1	CCAST.g1725.t1	C. angaria - C. castelli	0.274718	0.522995	36.7813
CANGA.Cang_2012_03_13_00044.g2389.t1	CCAST.g1726.t1	C. angaria - C. castelli	0.722924	0.840618	49.5193
CANGA.Cang_2012_03_13_00044.g2390.t1	CCAST.g1727.t1	C. angaria - C. castelli	0.695853	0.800103	50.8307
CANGA.Cang_2012_03_13_00044.g2394.t1	CCAST.g1730.t1	C. angaria - C. castelli	0.524614	0.643144	49.4378
CANGA.Cang_2012_03_13_00044.g2396.t1	CCAST.g16435.t1	C. angaria - C. castelli	0.874469	1.00947	47.8315
CANGA.Cang_2012_03_13_00044.g2399.t1	CCAST.g7119.t1	C. angaria - C. castelli	0.624408	0.722801	51.4021
CANGA.Cang_2012_03_13_00044.g2402.t1	CCAST.g7131.t1	C. angaria - C. castelli	0.543012	0.75997	39.8364
CANGA.Cang_2012_03_13_00044.g2405.t1	CCAST.g7134.t1	C. angaria - C. castelli	0.642487	0.754477	50.0757
CANGA.Cang_2012_03_13_00044.g2408.t1	CCAST.g7136.t1	C. angaria - C. castelli	0.557421	0.724755	44.6771
CANGA.Cang_2012_03_13_00044.g2409.t1	CCAST.g7137.t1	C. angaria - C. castelli	0.203958	0.400176	41.8595
CANGA.Cang_2012_03_13_00044.g2410.t1	CCAST.g7138.t1	C. angaria - C. castelli	0.729613	0.835016	50.7183
CANGA.Cang_2012_03_13_00044.g2412.t1	CCAST.g17846.t1	C. angaria - C. castelli	0.514402	0.614302	51.255
CANGA.Cang_2012_03_13_00044.g2413.t2	CCAST.g7139.t1	C. angaria - C. castelli	0.509959	0.63346	48.9529
CANGA.Cang_2012_03_13_00044.g2414.t1	CCAST.g7140.t1	C. angaria - C. castelli	0.322501	0.473355	46.2847
CANGA.Cang_2012_03_13_00044.g2415.t1	CCAST.g7142.t1	C. angaria - C. castelli	0.160713	0.3685	40.731
CANGA.Cang_2012_03_13_00045.g2417.t1	CCAST.g19326.t1	C. angaria - C. castelli	0.253406	0.466055	40.2568
CANGA.Cang_2012_03_13_00045.g2419.t2	CCAST.g13773.t1	C. angaria - C. castelli	0.359275	0.560324	41.3883
CANGA.Cang_2012_03_13_00045.g2424.t1	CCAST.g7646.t1	C. angaria - C. castelli	0.631277	0.712397	53.087
CANGA.Cang_2012_03_13_00045.g2426.t1	CCAST.g17696.t1	C. angaria - C. castelli	0.252053	0.391399	47.4072
CANGA.Cang_2012_03_13_00045.g2428.t2	CCAST.g17694.t1	C. angaria - C. castelli	0.29884	0.47103	44.2033
CANGA.Cang_2012_03_13_00045.g2432.t1	CCAST.g7651.t1	C. angaria - C. castelli	0.564112	0.697392	47.9989
CANGA.Cang_2012_03_13_00045.g2437.t1	CCAST.g7644.t1	C. angaria - C. castelli	0.503115	0.612864	50.2943
CANGA.Cang_2012_03_13_00045.g2441.t1	CCAST.g224.t1	C. angaria - C. castelli	0.398925	0.530752	48.1407
CANGA.Cang_2012_03_13_00045.g2442.t1	CCAST.g12670.t1	C. angaria - C. castelli	0.222834	0.350766	48.5206
CANGA.Cang_2012_03_13_00045.g2443.t1	CCAST.g12671.t1	C. angaria - C. castelli	0.351211	0.482596	48.1838
CANGA.Cang_2012_03_13_00045.g2444.t1	CCAST.g12672.t1	C. angaria - C. castelli	0.340538	0.52182	43.3165
CANGA.Cang_2012_03_13_00045.g2445.t1	CCAST.g12673.t1	C. angaria - C. castelli	0.281225	0.428059	46.6768
CANGA.Cang_2012_03_13_00045.g2446.t1	CCAST.g12674.t1	C. angaria - C. castelli	0.338879	0.57214	38.2461
CANGA.Cang_2012_03_13_00045.g2447.t1	CCAST.g6726.t1	C. angaria - C. castelli	0.496488	0.663989	44.6608
CANGA.Cang_2012_03_13_00045.g2448.t1	CCAST.g6725.t1	C. angaria - C. castelli	0.553857	0.642983	52.306
CANGA.Cang_2012_03_13_00045.g2449.t1	CCAST.g7208.t1	C. angaria - C. castelli	0.402687	0.573925	44.2963
CANGA.Cang_2012_03_13_00046.g2456.t1	CCAST.g13555.t1	C. angaria - C. castelli	0.396802	0.593267	41.8355
CANGA.Cang_2012_03_13_00046.g2458.t1	CCAST.g14442.t1	C. angaria - C. castelli	0.280532	0.425672	46.842
CANGA.Cang_2012_03_13_00046.g2460.t1	CCAST.g14446.t1	C. angaria - C. castelli	0.396157	0.541551	46.8172
CANGA.Cang_2012_03_13_00046.g2461.t1	CCAST.g14448.t1	C. angaria - C. castelli	0.33444	0.462387	48.5191
CANGA.Cang_2012_03_13_00046.g2464.t1	CCAST.g11902.t1	C. angaria - C. castelli	0.413373	0.572382	45.4892
CANGA.Cang_2012_03_13_00046.g2465.t1	CCAST.g15693.t1	C. angaria - C. castelli	0.206498	0.382142	43.8664
CANGA.Cang_2012_03_13_00046.g2466.t1	CCAST.g15692.t1	C. angaria - C. castelli	0.154279	0.393992	37.6167
CANGA.Cang_2012_03_13_00046.g2469.t1	CCAST.g15689.t1	C. angaria - C. castelli	0.223628	0.459975	37.945
CANGA.Cang_2012_03_13_00046.g2473.t1	CCAST.g3387.t1	C. angaria - C. castelli	0.785258	0.898913	49.9132
CANGA.Cang_2012_03_13_00046.g2474.t1	CCAST.g8429.t1	C. angaria - C. castelli	0.328353	0.421851	51.8795
CANGA.Cang_2012_03_13_00046.g2476.t1	CCAST.g8427.t1	C. angaria - C. castelli	0.60842	0.707494	51.3356
CANGA.Cang_2012_03_13_00046.g2477.t1	CCAST.g8426.t1	C. angaria - C. castelli	0.356452	0.497317	47.259
CANGA.Cang_2012_03_13_00046.g2478.t1	CCAST.g8425.t1	C. angaria - C. castelli	0.235972	0.435192	41.5667
CANGA.Cang_2012_03_13_00046.g2482.t1	CCAST.g8422.t1	C. angaria - C. castelli	0.368127	0.49998	48.1381
CANGA.Cang_2012_03_13_00047.g2492.t1	CCAST.g1110.t1	C. angaria - C. castelli	0.239169	0.506741	34.8992
CANGA.Cang_2012_03_13_00047.g2494.t1	CCAST.g1109.t1	C. angaria - C. castelli	0.215336	0.426103	40.4403
CANGA.Cang_2012_03_13_00047.g2495.t1	CCAST.g1108.t1	C. angaria - C. castelli	0.369099	0.506724	47.5751
CANGA.Cang_2012_03_13_00047.g2496.t1	CCAST.g1107.t1	C. angaria - C. castelli	0.271361	0.407756	47.6951
CANGA.Cang_2012_03_13_00047.g2497.t1	CCAST.g1105.t1	C. angaria - C. castelli	0.490757	0.687143	41.8431
CANGA.Cang_2012_03_13_00047.g2498.t1	CCAST.g1104.t1	C. angaria - C. castelli	0.409153	0.56553	45.7459
CANGA.Cang_2012_03_13_00047.g2501.t1	CCAST.g1102.t1	C. angaria - C. castelli	0.206267	0.273541	54.4376
CANGA.Cang_2012_03_13_00047.g2502.t1	CCAST.g1101.t1	C. angaria - C. castelli	0.329812	0.442555	50.0022
CANGA.Cang_2012_03_13_00047.g2504.t1	CCAST.g1100.t1	C. angaria - C. castelli	0.105481	0.321059	39.9711
CANGA.Cang_2012_03_13_00047.g2508.t1	CCAST.g8883.t1	C. angaria - C. castelli	0.31638	0.445939	48.3619
CANGA.Cang_2012_03_13_00047.g2510.t1	CCAST.g14421.t1	C. angaria - C. castelli	0.446711	0.605614	45.4995
CANGA.Cang_2012_03_13_00047.g2511.t1	CCAST.g14420.t1	C. angaria - C. castelli	0.281663	0.430014	46.5288
CANGA.Cang_2012_03_13_00047.g2512.t1	CCAST.g14419.t1	C. angaria - C. castelli	0.539843	0.644251	50.8153
CANGA.Cang_2012_03_13_00047.g2513.t1	CCAST.g14418.t1	C. angaria - C. castelli	0.297844	0.430279	48.0814
CANGA.Cang_2012_03_13_00047.g2515.t1	CCAST.g13560.t1	C. angaria - C. castelli	0.329724	0.48259	46.0883
CANGA.Cang_2012_03_13_00047.g2516.t2	CCAST.g13561.t1	C. angaria - C. castelli	0.235176	0.379375	46.9339
CANGA.Cang_2012_03_13_00047.g2517.t1	CCAST.g15539.t1	C. angaria - C. castelli	0.563283	0.688909	48.7456
CANGA.Cang_2012_03_13_00047.g2519.t1	CCAST.g16670.t1	C. angaria - C. castelli	0.49161	0.674153	43.1935
CANGA.Cang_2012_03_13_00047.g2520.t1	CCAST.g3811.t1	C. angaria - C. castelli	0.442324	0.598166	45.7981
CANGA.Cang_2012_03_13_00047.g2521.t2	CCAST.g13144.t1	C. angaria - C. castelli	0.454061	0.611874	45.6058
CANGA.Cang_2012_03_13_00047.g2523.t1	CCAST.g3812.t1	C. angaria - C. castelli	0.330767	0.432064	51.1187
CANGA.Cang_2012_03_13_00047.g2524.t1	CCAST.g3816.t1	C. angaria - C. castelli	0.299697	0.450211	46.3179
CANGA.Cang_2012_03_13_00047.g2525.t1	CCAST.g3817.t1	C. angaria - C. castelli	0.225797	0.430622	41.0199
CANGA.Cang_2012_03_13_00048.g2532.t1	CCAST.g13801.t1	C. angaria - C. castelli	0.313768	0.462265	46.5146
CANGA.Cang_2012_03_13_00048.g2533.t1	CCAST.g13800.t1	C. angaria - C. castelli	0.376079	0.523743	46.5959
CANGA.Cang_2012_03_13_00048.g2534.t1	CCAST.g13799.t1	C. angaria - C. castelli	0.0577772	0.344085	33.0716
CANGA.Cang_2012_03_13_00048.g2535.t1	CCAST.g13798.t1	C. angaria - C. castelli	0.396534	0.551042	45.9282
CANGA.Cang_2012_03_13_00048.g2536.t1	CCAST.g13797.t1	C. angaria - C. castelli	0.256963	0.410647	46.0086
CANGA.Cang_2012_03_13_00048.g2538.t1	CCAST.g13793.t1	C. angaria - C. castelli	0.507043	0.629917	49.014
CANGA.Cang_2012_03_13_00048.g2541.t1	CCAST.g13790.t1	C. angaria - C. castelli	0.169738	0.241065	54.0422
CANGA.Cang_2012_03_13_00048.g2542.t1	CCAST.g13789.t1	C. angaria - C. castelli	0.538318	0.646398	50.4571
CANGA.Cang_2012_03_13_00048.g2543.t1	CCAST.g13788.t1	C. angaria - C. castelli	0.528446	0.676341	46.5733
CANGA.Cang_2012_03_13_00048.g2544.t1	CCAST.g13787.t1	C. angaria - C. castelli	0.487119	0.715129	38.7583
CANGA.Cang_2012_03_13_00048.g2548.t1	CCAST.g11598.t1	C. angaria - C. castelli	0.577219	0.760446	43.1267
CANGA.Cang_2012_03_13_00048.g2551.t1	CCAST.g19172.t1	C. angaria - C. castelli	0.400294	0.600523	41.4683
CANGA.Cang_2012_03_13_00048.g2553.t1	CCAST.g19169.t1	C. angaria - C. castelli	0.244335	0.356786	50.0307
CANGA.Cang_2012_03_13_00048.g2554.t1	CCAST.g10376.t1	C. angaria - C. castelli	0.36309	0.36309	61
CANGA.Cang_2012_03_13_00048.g2555.t1	CCAST.g12475.t1	C. angaria - C. castelli	0.123432	0.34039	39.8364
CANGA.Cang_2012_03_13_00048.g2556.t2	CCAST.g12476.t1	C. angaria - C. castelli	0.375942	0.537873	45.2041
CANGA.Cang_2012_03_13_00048.g2557.t2	CCAST.g12477.t1	C. angaria - C. castelli	0.351554	0.627934	34.0399
CANGA.Cang_2012_03_13_00048.g2558.t2	CCAST.g12480.t1	C. angaria - C. castelli	0.520599	0.734481	40.1364
CANGA.Cang_2012_03_13_00048.g2562.t1	CCAST.g12501.t1	C. angaria - C. castelli	0.136609	0.272284	47.7653
CANGA.Cang_2012_03_13_00048.g2565.t1	CCAST.g5496.t1	C. angaria - C. castelli	0.357482	0.583555	38.9473
CANGA.Cang_2012_03_13_00049.g2571.t1	CCAST.g18985.t3	C. angaria - C. castelli	0.562861	0.627795	54.6659
CANGA.Cang_2012_03_13_00049.g2573.t3	CCAST.g3537.t1	C. angaria - C. castelli	0.61668	0.780559	45.014
CANGA.Cang_2012_03_13_00049.g2576.t1	CCAST.g3.t1	C. angaria - C. castelli	0.684788	0.755901	54.0632
CANGA.Cang_2012_03_13_00049.g2579.t1	CCAST.g18986.t1	C. angaria - C. castelli	0.618053	0.817773	41.518
CANGA.Cang_2012_03_13_00049.g2580.t2	CCAST.g18989.t1	C. angaria - C. castelli	0.569965	0.644945	53.6859
CANGA.Cang_2012_03_13_00049.g2583.t1	CCAST.g18991.t1	C. angaria - C. castelli	0.432021	0.553207	49.1787
CANGA.Cang_2012_03_13_00049.g2584.t1	CCAST.g18992.t1	C. angaria - C. castelli	0.700001	0.877009	43.7334
CANGA.Cang_2012_03_13_00049.g2586.t1	CCAST.g135.t1	C. angaria - C. castelli	0.402815	0.510839	50.4626
CANGA.Cang_2012_03_13_00049.g2587.t1	CCAST.g138.t1	C. angaria - C. castelli	0.456934	0.551967	51.7298
CANGA.Cang_2012_03_13_00049.g2588.t1	CCAST.g139.t1	C. angaria - C. castelli	0.49495	0.612579	49.5256
CANGA.Cang_2012_03_13_00050.g2590.t1	CCAST.g11179.t1	C. angaria - C. castelli	0.281898	0.483848	41.3003
CANGA.Cang_2012_03_13_00050.g2591.t1	CCAST.g11180.t1	C. angaria - C. castelli	0.390653	0.665108	34.2277
CANGA.Cang_2012_03_13_00050.g2592.t1	CCAST.g11181.t1	C. angaria - C. castelli	0.321537	0.506464	42.961
CANGA.Cang_2012_03_13_00050.g2595.t1	CCAST.g11175.t1	C. angaria - C. castelli	0.350888	0.527817	43.7411
CANGA.Cang_2012_03_13_00050.g2596.t1	CCAST.g11174.t1	C. angaria - C. castelli	0.335636	0.484919	46.4378
CANGA.Cang_2012_03_13_00050.g2598.t1	CCAST.g12162.t2	C. angaria - C. castelli	0.315483	0.509359	42.088
CANGA.Cang_2012_03_13_00050.g2599.t1	CCAST.g12163.t1	C. angaria - C. castelli	0.503234	0.742386	37.6715
CANGA.Cang_2012_03_13_00050.g2602.t1	CCAST.g12166.t1	C. angaria - C. castelli	0.183004	0.361939	43.5455
CANGA.Cang_2012_03_13_00050.g2603.t1	CCAST.g12175.t1	C. angaria - C. castelli	0.614872	0.785844	44.3222
CANGA.Cang_2012_03_13_00050.g2609.t1	CCAST.g12179.t1	C. angaria - C. castelli	0.280708	0.363679	52.9065
CANGA.Cang_2012_03_13_00050.g2611.t2	CCAST.g12182.t1	C. angaria - C. castelli	0.693422	0.900455	40.8045
CANGA.Cang_2012_03_13_00050.g2612.t1	CCAST.g12183.t1	C. angaria - C. castelli	0.539184	0.677812	47.4773
CANGA.Cang_2012_03_13_00050.g2613.t1	CCAST.g12184.t1	C. angaria - C. castelli	0.337171	0.425894	52.3453
CANGA.Cang_2012_03_13_00050.g2615.t2	CCAST.g12186.t1	C. angaria - C. castelli	0.4484	0.546386	51.4418
CANGA.Cang_2012_03_13_00050.g2616.t1	CCAST.g12187.t1	C. angaria - C. castelli	0.440833	0.58053	47.3729
CANGA.Cang_2012_03_13_00050.g2618.t1	CCAST.g12188.t1	C. angaria - C. castelli	0.326768	0.457257	48.2713
CANGA.Cang_2012_03_13_00050.g2619.t1	CCAST.g12189.t1	C. angaria - C. castelli	0.422415	0.655139	38.2985
CANGA.Cang_2012_03_13_00050.g2620.t1	CCAST.g12190.t1	C. angaria - C. castelli	0.550011	0.721508	44.2711
CANGA.Cang_2012_03_13_00050.g2622.t1	CCAST.g12192.t1	C. angaria - C. castelli	0.484621	0.67241	42.6817
CANGA.Cang_2012_03_13_00050.g2623.t1	CCAST.g19050.t1	C. angaria - C. castelli	0.456374	0.653859	41.736
CANGA.Cang_2012_03_13_00050.g2624.t1	CCAST.g19049.t1	C. angaria - C. castelli	0.619364	0.796895	43.6824
CANGA.Cang_2012_03_13_00050.g2625.t1	CCAST.g19055.t1	C. angaria - C. castelli	0.588987	0.693578	50.7974
CANGA.Cang_2012_03_13_00050.g2628.t1	CCAST.g4592.t1	C. angaria - C. castelli	0.459004	0.644304	42.9245
CANGA.Cang_2012_03_13_00050.g2633.t2	CCAST.g2495.t1	C. angaria - C. castelli	0.268371	0.42075	46.1359
CANGA.Cang_2012_03_13_00051.g2635.t2	CCAST.g7732.t1	C. angaria - C. castelli	0.273412	0.439492	44.7994
CANGA.Cang_2012_03_13_00051.g2636.t2	CCAST.g7733.t1	C. angaria - C. castelli	0.209424	0.422485	40.2165
CANGA.Cang_2012_03_13_00051.g2637.t2	CCAST.g7735.t1	C. angaria - C. castelli	0.313624	0.517851	41.0783
CANGA.Cang_2012_03_13_00051.g2638.t1	CCAST.g7736.t1	C. angaria - C. castelli	0.251752	0.381112	48.3814
CANGA.Cang_2012_03_13_00051.g2639.t1	CCAST.g7737.t1	C. angaria - C. castelli	0.582884	0.689614	50.5888
CANGA.Cang_2012_03_13_00051.g2640.t1	CCAST.g7738.t1	C. angaria - C. castelli	0.189309	0.437828	36.7577
CANGA.Cang_2012_03_13_00051.g2641.t2	CCAST.g7739.t1	C. angaria - C. castelli	0.425412	0.645372	39.5435
CANGA.Cang_2012_03_13_00051.g2642.t1	CCAST.g7740.t1	C. angaria - C. castelli	0.437369	0.568163	48.2414
CANGA.Cang_2012_03_13_00051.g2643.t1	CCAST.g7741.t1	C. angaria - C. castelli	0.426825	0.575486	46.4986
CANGA.Cang_2012_03_13_00051.g2644.t1	CCAST.g7742.t1	C. angaria - C. castelli	0.28968	0.430139	47.2986
CANGA.Cang_2012_03_13_00051.g2645.t1	CCAST.g7743.t1	C. angaria - C. castelli	0.354686	0.550011	41.9467
CANGA.Cang_2012_03_13_00051.g2647.t1	CCAST.g7745.t1	C. angaria - C. castelli	0.558511	0.775141	39.8685
CANGA.Cang_2012_03_13_00051.g2648.t1	CCAST.g7746.t1	C. angaria - C. castelli	0.337149	0.515193	43.6323
CANGA.Cang_2012_03_13_00051.g2649.t1	CCAST.g7747.t1	C. angaria - C. castelli	0.396741	0.55847	45.2238
CANGA.Cang_2012_03_13_00051.g2650.t1	CCAST.g7748.t1	C. angaria - C. castelli	0.476559	0.671537	41.9804
CANGA.Cang_2012_03_13_00051.g2651.t1	CCAST.g7749.t1	C. angaria - C. castelli	0.27125	0.441809	44.3625
CANGA.Cang_2012_03_13_00051.g2652.t1	CCAST.g7750.t1	C. angaria - C. castelli	0.259133	0.42977	44.3549
CANGA.Cang_2012_03_13_00051.g2653.t1	CCAST.g7751.t1	C. angaria - C. castelli	0.385919	0.574151	42.6385
CANGA.Cang_2012_03_13_00051.g2654.t1	CCAST.g7752.t2	C. angaria - C. castelli	0.299975	0.513456	40.1756
CANGA.Cang_2012_03_13_00051.g2655.t1	CCAST.g7753.t1	C. angaria - C. castelli	0.336918	0.557634	39.4698
CANGA.Cang_2012_03_13_00051.g2656.t1	CCAST.g7754.t1	C. angaria - C. castelli	0.263581	0.488256	39.0836
CANGA.Cang_2012_03_13_00051.g2657.t2	CCAST.g7755.t1	C. angaria - C. castelli	0.499189	0.676288	43.7245
CANGA.Cang_2012_03_13_00051.g2658.t1	CCAST.g7756.t1	C. angaria - C. castelli	0.327923	0.644497	30.1192
CANGA.Cang_2012_03_13_00051.g2660.t1	CCAST.g7757.t1	C. angaria - C. castelli	0.389507	0.589371	41.5039
CANGA.Cang_2012_03_13_00051.g2662.t1	CCAST.g7759.t1	C. angaria - C. castelli	0.361297	0.593359	38.363
CANGA.Cang_2012_03_13_00051.g2663.t1	CCAST.g7760.t1	C. angaria - C. castelli	0.48077	0.693088	40.289
CANGA.Cang_2012_03_13_00051.g2664.t1	CCAST.g7761.t1	C. angaria - C. castelli	0.380223	0.554844	43.9662
CANGA.Cang_2012_03_13_00051.g2666.t1	CCAST.g7762.t1	C. angaria - C. castelli	0.362908	0.571767	40.6265
CANGA.Cang_2012_03_13_00051.g2667.t1	CCAST.g7763.t1	C. angaria - C. castelli	0.452594	0.637779	42.9357
CANGA.Cang_2012_03_13_00051.g2669.t1	CCAST.g7764.t1	C. angaria - C. castelli	0.378389	0.475152	51.5611
CANGA.Cang_2012_03_13_00051.g2672.t1	CCAST.g7766.t1	C. angaria - C. castelli	0.34743	0.580055	38.3082
CANGA.Cang_2012_03_13_00051.g2675.t1	CCAST.g7767.t1	C. angaria - C. castelli	0.42044	0.663237	37.3159
CANGA.Cang_2012_03_13_00051.g2676.t1	CCAST.g6632.t1	C. angaria - C. castelli	0.603415	0.697238	51.8478
CANGA.Cang_2012_03_13_00051.g2680.t2	CCAST.g18749.t1	C. angaria - C. castelli	0.370355	0.556631	42.8294
CANGA.Cang_2012_03_13_00051.g2681.t1	CCAST.g18750.t1	C. angaria - C. castelli	0.388583	0.536309	46.5899
CANGA.Cang_2012_03_13_00051.g2683.t1	CCAST.g15510.t1	C. angaria - C. castelli	0.229724	0.48398	36.1981
CANGA.Cang_2012_03_13_00051.g2685.t1	CCAST.g15513.t1	C. angaria - C. castelli	0.264314	0.431898	44.6527
CANGA.Cang_2012_03_13_00052.g2687.t2	CCAST.g9693.t1	C. angaria - C. castelli	0.318715	0.441083	49.0634
CANGA.Cang_2012_03_13_00052.g2688.t1	CCAST.g9695.t1	C. angaria - C. castelli	0.534348	0.771208	37.895
CANGA.Cang_2012_03_13_00052.g2690.t3	CCAST.g9696.t1	C. angaria - C. castelli	0.417965	0.540053	49.0907
CANGA.Cang_2012_03_13_00052.g2694.t1	CCAST.g9699.t1	C. angaria - C. castelli	0.335402	0.497375	45.2001
CANGA.Cang_2012_03_13_00052.g2695.t2	CCAST.g9701.t1	C. angaria - C. castelli	0.422311	0.573772	46.2254
CANGA.Cang_2012_03_13_00052.g2696.t2	CCAST.g9702.t1	C. angaria - C. castelli	0.4372	0.539563	51.0147
CANGA.Cang_2012_03_13_00052.g2697.t1	CCAST.g9703.t1	C. angaria - C. castelli	0.211579	0.437104	39.0007
CANGA.Cang_2012_03_13_00052.g2698.t1	CCAST.g9704.t1	C. angaria - C. castelli	0.439102	0.53911	51.2446
CANGA.Cang_2012_03_13_00052.g2699.t1	CCAST.g242.t1	C. angaria - C. castelli	0.454453	0.601118	46.6933
CANGA.Cang_2012_03_13_00052.g2700.t1	CCAST.g243.t1	C. angaria - C. castelli	0.33514	0.504201	44.5087
CANGA.Cang_2012_03_13_00052.g2701.t2	CCAST.g244.t1	C. angaria - C. castelli	0.389839	0.571844	43.2461
CANGA.Cang_2012_03_13_00052.g2702.t1	CCAST.g245.t1	C. angaria - C. castelli	0.543161	0.650041	50.5742
CANGA.Cang_2012_03_13_00052.g2706.t1	CCAST.g247.t1	C. angaria - C. castelli	0.274818	0.450031	43.9085
CANGA.Cang_2012_03_13_00052.g2714.t1	CCAST.g252.t1	C. angaria - C. castelli	0.429672	0.553053	48.9646
CANGA.Cang_2012_03_13_00052.g2716.t1	CCAST.g15176.t1	C. angaria - C. castelli	0.340495	0.458964	49.4437
CANGA.Cang_2012_03_13_00052.g2717.t1	CCAST.g15175.t1	C. angaria - C. castelli	0.385308	0.510744	48.7641
CANGA.Cang_2012_03_13_00052.g2718.t1	CCAST.g15174.t1	C. angaria - C. castelli	0.473789	0.605097	48.1913
CANGA.Cang_2012_03_13_00052.g2720.t1	CCAST.g15173.t1	C. angaria - C. castelli	0.325792	0.490429	44.9401
CANGA.Cang_2012_03_13_00052.g2722.t1	CCAST.g19128.t1	C. angaria - C. castelli	0.332271	0.568691	37.938
CANGA.Cang_2012_03_13_00052.g2723.t1	CCAST.g19127.t1	C. angaria - C. castelli	0.260224	0.458334	41.675
CANGA.Cang_2012_03_13_00052.g2724.t1	CCAST.g19126.t1	C. angaria - C. castelli	0.114918	0.318471	41.144
CANGA.Cang_2012_03_13_00052.g2725.t1	CCAST.g19125.t1	C. angaria - C. castelli	0.291336	0.545765	36.1812
CANGA.Cang_2012_03_13_00052.g2728.t2	CCAST.g19121.t1	C. angaria - C. castelli	0.494606	0.716039	39.3998
CANGA.Cang_2012_03_13_00052.g2729.t1	CCAST.g19120.t1	C. angaria - C. castelli	0.290604	0.43926	46.4991
CANGA.Cang_2012_03_13_00052.g2730.t1	CCAST.g19119.t1	C. angaria - C. castelli	0.369547	0.605572	37.9765
CANGA.Cang_2012_03_13_00052.g2731.t1	CCAST.g19118.t1	C. angaria - C. castelli	0.368617	0.608772	37.5736
CANGA.Cang_2012_03_13_00053.g2739.t1	CCAST.g4842.t1	C. angaria - C. castelli	0.210355	0.383524	44.1079
CANGA.Cang_2012_03_13_00053.g2741.t1	CCAST.g4839.t1	C. angaria - C. castelli	0.228899	0.405641	43.7594
CANGA.Cang_2012_03_13_00053.g2742.t1	CCAST.g4837.t1	C. angaria - C. castelli	0.257998	0.458464	41.4452
CANGA.Cang_2012_03_13_00053.g2743.t1	CCAST.g1178.t1	C. angaria - C. castelli	0.287777	0.495443	40.7428
CANGA.Cang_2012_03_13_00053.g2744.t1	CCAST.g14203.t1	C. angaria - C. castelli	0.203352	0.418741	39.9894
CANGA.Cang_2012_03_13_00053.g2745.t1	CCAST.g14205.t1	C. angaria - C. castelli	0.31843	0.536564	39.7217
CANGA.Cang_2012_03_13_00053.g2747.t2	CCAST.g6547.t1	C. angaria - C. castelli	0.502921	0.587318	52.7674
CANGA.Cang_2012_03_13_00053.g2749.t1	CCAST.g7976.t1	C. angaria - C. castelli	0.276259	0.480568	41.0703
CANGA.Cang_2012_03_13_00053.g2750.t1	CCAST.g7978.t1	C. angaria - C. castelli	0.471688	0.728688	35.9304
CANGA.Cang_2012_03_13_00053.g2754.t1	CCAST.g7981.t1	C. angaria - C. castelli	0.295911	0.499423	41.148
CANGA.Cang_2012_03_13_00053.g2755.t1	CCAST.g7982.t1	C. angaria - C. castelli	0.346081	0.550487	41.0608
CANGA.Cang_2012_03_13_00053.g2760.t1	CCAST.g8809.t2	C. angaria - C. castelli	0.356	0.584412	38.7191
CANGA.Cang_2012_03_13_00053.g2761.t1	CCAST.g8808.t1	C. angaria - C. castelli	0.258025	0.333913	53.5973
CANGA.Cang_2012_03_13_00053.g2763.t1	CCAST.g8806.t1	C. angaria - C. castelli	0.0889554	0.2462	45.6613
CANGA.Cang_2012_03_13_00053.g2764.t1	CCAST.g8805.t1	C. angaria - C. castelli	0.280517	0.493545	40.2197
CANGA.Cang_2012_03_13_00053.g2768.t1	CCAST.g8801.t1	C. angaria - C. castelli	0.255408	0.460335	41.01
CANGA.Cang_2012_03_13_00053.g2771.t1	CCAST.g8799.t2	C. angaria - C. castelli	0.378576	0.569833	42.3434
CANGA.Cang_2012_03_13_00054.g2775.t1	CCAST.g70.t1	C. angaria - C. castelli	0.459525	0.681542	39.3429
CANGA.Cang_2012_03_13_00054.g2776.t1	CCAST.g72.t1	C. angaria - C. castelli	0.639628	0.776645	47.6344
CANGA.Cang_2012_03_13_00054.g2777.t1	CCAST.g73.t1	C. angaria - C. castelli	0.39814	0.599439	41.3639
CANGA.Cang_2012_03_13_00054.g2778.t1	CCAST.g74.t1	C. angaria - C. castelli	0.68598	0.869124	43.1348
CANGA.Cang_2012_03_13_00054.g2780.t1	CCAST.g75.t1	C. angaria - C. castelli	0.474348	0.688746	40.0861
CANGA.Cang_2012_03_13_00054.g2781.t2	CCAST.g76.t1	C. angaria - C. castelli	0.446838	0.574854	48.5124
CANGA.Cang_2012_03_13_00054.g2783.t1	CCAST.g18322.t1	C. angaria - C. castelli	0.514533	0.67442	45.4035
CANGA.Cang_2012_03_13_00054.g2784.t1	CCAST.g18323.t1	C. angaria - C. castelli	0.400321	0.584644	43.0198
CANGA.Cang_2012_03_13_00054.g2785.t1	CCAST.g18324.t1	C. angaria - C. castelli	0.374322	0.499836	48.7565
CANGA.Cang_2012_03_13_00054.g2786.t1	CCAST.g18325.t1	C. angaria - C. castelli	0.115633	0.210775	51.7192
CANGA.Cang_2012_03_13_00054.g2788.t1	CCAST.g18327.t1	C. angaria - C. castelli	0.628687	0.796266	44.6531
CANGA.Cang_2012_03_13_00054.g2792.t1	CCAST.g19.t1	C. angaria - C. castelli	0.648302	0.809734	45.2527
CANGA.Cang_2012_03_13_00054.g2794.t1	CCAST.g18.t1	C. angaria - C. castelli	0.425557	0.594451	44.5249
CANGA.Cang_2012_03_13_00054.g2795.t1	CCAST.g17.t1	C. angaria - C. castelli	0.546545	0.686395	47.358
CANGA.Cang_2012_03_13_00054.g2796.t1	CCAST.g16.t1	C. angaria - C. castelli	0.451146	0.565428	49.8521
CANGA.Cang_2012_03_13_00054.g2798.t1	CCAST.g13356.t1	C. angaria - C. castelli	0.358517	0.585978	38.8118
CANGA.Cang_2012_03_13_00054.g2800.t1	CCAST.g1708.t1	C. angaria - C. castelli	0.405092	0.522714	49.5263
CANGA.Cang_2012_03_13_00054.g2804.t1	CCAST.g1704.t1	C. angaria - C. castelli	0.648989	0.846372	41.7459
CANGA.Cang_2012_03_13_00054.g2806.t1	CCAST.g1703.t1	C. angaria - C. castelli	0.367277	0.590425	39.2326
CANGA.Cang_2012_03_13_00054.g2807.t1	CCAST.g1702.t1	C. angaria - C. castelli	0.192889	0.37734	43.0074
CANGA.Cang_2012_03_13_00054.g2808.t1	CCAST.g1701.t1	C. angaria - C. castelli	0.394234	0.595001	41.4157
CANGA.Cang_2012_03_13_00054.g2809.t1	CCAST.g1700.t1	C. angaria - C. castelli	0.322077	0.497856	43.8533
CANGA.Cang_2012_03_13_00054.g2810.t1	CCAST.g1699.t1	C. angaria - C. castelli	0.521299	0.732001	40.4466
CANGA.Cang_2012_03_13_00054.g2812.t2	CCAST.g1698.t1	C. angaria - C. castelli	0.406865	0.574829	44.6156
CANGA.Cang_2012_03_13_00054.g2815.t2	CCAST.g1696.t1	C. angaria - C. castelli	0.444377	0.644527	41.476
CANGA.Cang_2012_03_13_00054.g2816.t1	CCAST.g1695.t1	C. angaria - C. castelli	0.303477	0.49011	42.7945
CANGA.Cang_2012_03_13_00054.g2817.t1	CCAST.g7892.t1	C. angaria - C. castelli	0.0909011	0.377289	33.0637
CANGA.Cang_2012_03_13_00054.g2818.t1	CCAST.g7893.t1	C. angaria - C. castelli	0.367272	0.578543	40.3911
CANGA.Cang_2012_03_13_00054.g2819.t1	CCAST.g7895.t1	C. angaria - C. castelli	0.320464	0.505468	42.9535
CANGA.Cang_2012_03_13_00054.g2820.t2	CCAST.g7896.t1	C. angaria - C. castelli	0.503268	0.694825	42.3142
CANGA.Cang_2012_03_13_00054.g2821.t1	CCAST.g7897.t1	C. angaria - C. castelli	0.410814	0.616839	40.9029
CANGA.Cang_2012_03_13_00054.g2822.t1	CCAST.g7898.t1	C. angaria - C. castelli	0.950916	1.16925	39.7019
CANGA.Cang_2012_03_13_00055.g2824.t1	CCAST.g16611.t1	C. angaria - C. castelli	0.284057	0.474606	42.4126
CANGA.Cang_2012_03_13_00055.g2825.t1	CCAST.g16610.t1	C. angaria - C. castelli	0.230149	0.418477	42.6292
CANGA.Cang_2012_03_13_00055.g2826.t1	CCAST.g16609.t1	C. angaria - C. castelli	0.659416	0.819101	45.4232
CANGA.Cang_2012_03_13_00055.g2827.t1	CCAST.g16608.t1	C. angaria - C. castelli	0.260949	0.429316	44.5764
CANGA.Cang_2012_03_13_00055.g2828.t1	CCAST.g16607.t1	C. angaria - C. castelli	0.11593	0.370179	36.1988
CANGA.Cang_2012_03_13_00055.g2832.t1	CCAST.g16605.t1	C. angaria - C. castelli	0.172976	0.443209	34.6396
CANGA.Cang_2012_03_13_00055.g2834.t1	CCAST.g16602.t1	C. angaria - C. castelli	0.991032	1.12707	47.7298
CANGA.Cang_2012_03_13_00055.g2835.t1	CCAST.g3798.t1	C. angaria - C. castelli	0.28985	0.391538	51.0806
CANGA.Cang_2012_03_13_00055.g2836.t1	CCAST.g3797.t2	C. angaria - C. castelli	0.420389	0.539254	49.4051
CANGA.Cang_2012_03_13_00055.g2837.t1	CCAST.g3796.t1	C. angaria - C. castelli	0.285322	0.520424	38.0665
CANGA.Cang_2012_03_13_00055.g2838.t1	CCAST.g3792.t1	C. angaria - C. castelli	0.309152	0.441436	48.0961
CANGA.Cang_2012_03_13_00055.g2839.t1	CCAST.g3791.t1	C. angaria - C. castelli	0.328096	0.475012	46.6688
CANGA.Cang_2012_03_13_00055.g2840.t1	CCAST.g3790.t1	C. angaria - C. castelli	0.24789	0.419582	44.252
CANGA.Cang_2012_03_13_00055.g2841.t1	CCAST.g3788.t1	C. angaria - C. castelli	0.331759	0.45652	48.83
CANGA.Cang_2012_03_13_00055.g2842.t1	CCAST.g3787.t1	C. angaria - C. castelli	0.266264	0.463367	41.7732
CANGA.Cang_2012_03_13_00055.g2843.t1	CCAST.g3786.t1	C. angaria - C. castelli	0.373891	0.539711	44.8247
CANGA.Cang_2012_03_13_00055.g2844.t1	CCAST.g3785.t1	C. angaria - C. castelli	0.454205	0.599087	46.8672
CANGA.Cang_2012_03_13_00055.g2845.t1	CCAST.g3783.t1	C. angaria - C. castelli	0.574814	0.827489	36.3523
CANGA.Cang_2012_03_13_00055.g2846.t2	CCAST.g3784.t1	C. angaria - C. castelli	0.490641	0.706553	39.9384
CANGA.Cang_2012_03_13_00055.g2851.t1	CCAST.g3778.t1	C. angaria - C. castelli	0.368384	0.460152	52.0483
CANGA.Cang_2012_03_13_00055.g2852.t1	CCAST.g3777.t1	C. angaria - C. castelli	0.477212	0.651074	44.0402
CANGA.Cang_2012_03_13_00055.g2853.t1	CCAST.g3776.t1	C. angaria - C. castelli	0.238911	0.342683	50.8773
CANGA.Cang_2012_03_13_00055.g2854.t1	CCAST.g3775.t1	C. angaria - C. castelli	0.289501	0.551769	35.4165
CANGA.Cang_2012_03_13_00055.g2855.t1	CCAST.g3774.t1	C. angaria - C. castelli	0.171887	0.308272	47.696
CANGA.Cang_2012_03_13_00055.g2856.t1	CCAST.g3773.t1	C. angaria - C. castelli	0.376713	0.526254	46.4127
CANGA.Cang_2012_03_13_00055.g2857.t1	CCAST.g3772.t1	C. angaria - C. castelli	0.587564	0.759183	44.259
CANGA.Cang_2012_03_13_00055.g2858.t2	CCAST.g3771.t1	C. angaria - C. castelli	0.371865	0.528534	45.7174
CANGA.Cang_2012_03_13_00055.g2859.t1	CCAST.g3770.t1	C. angaria - C. castelli	0.269095	0.365109	51.6341
CANGA.Cang_2012_03_13_00055.g2860.t1	CCAST.g3768.t1	C. angaria - C. castelli	0.275103	0.441155	44.8021
CANGA.Cang_2012_03_13_00055.g2861.t1	CCAST.g3767.t1	C. angaria - C. castelli	0.285246	0.433059	46.5812
CANGA.Cang_2012_03_13_00055.g2862.t1	CCAST.g3766.t1	C. angaria - C. castelli	0.224515	0.458575	38.1681
CANGA.Cang_2012_03_13_00055.g2864.t1	CCAST.g3764.t1	C. angaria - C. castelli	0.325522	0.492303	44.731
CANGA.Cang_2012_03_13_00056.g2865.t2	CCAST.g1642.t1	C. angaria - C. castelli	0.182415	0.407801	39.0143
CANGA.Cang_2012_03_13_00056.g2872.t2	CCAST.g11439.t1	C. angaria - C. castelli	0.458328	0.531305	53.8813
CANGA.Cang_2012_03_13_00056.g2876.t2	CCAST.g9852.t1	C. angaria - C. castelli	0.515823	0.672306	45.7356
CANGA.Cang_2012_03_13_00056.g2879.t1	CCAST.g14136.t1	C. angaria - C. castelli	0.489955	0.591059	51.1376
CANGA.Cang_2012_03_13_00056.g2883.t1	CCAST.g10035.t1	C. angaria - C. castelli	0.922935	1.12611	41.1812
CANGA.Cang_2012_03_13_00056.g2884.t1	CCAST.g14144.t1	C. angaria - C. castelli	0.507415	0.66101	46.0173
CANGA.Cang_2012_03_13_00056.g2885.t1	CCAST.g14145.t1	C. angaria - C. castelli	0.488904	0.617054	48.4993
CANGA.Cang_2012_03_13_00057.g2890.t1	CCAST.g13858.t1	C. angaria - C. castelli	0.409308	0.528678	49.3558
CANGA.Cang_2012_03_13_00057.g2893.t1	CCAST.g13856.t1	C. angaria - C. castelli	0.333617	0.539714	40.8958
CANGA.Cang_2012_03_13_00057.g2895.t2	CCAST.g13854.t1	C. angaria - C. castelli	0.578896	0.707292	48.4754
CANGA.Cang_2012_03_13_00057.g2896.t2	CCAST.g13852.t2	C. angaria - C. castelli	0.457153	0.650765	42.1137
CANGA.Cang_2012_03_13_00057.g2899.t2	CCAST.g13849.t1	C. angaria - C. castelli	0.417384	0.637273	39.5506
CANGA.Cang_2012_03_13_00057.g2900.t1	CCAST.g4062.t1	C. angaria - C. castelli	0.262192	0.619046	26.1899
CANGA.Cang_2012_03_13_00057.g2901.t1	CCAST.g4064.t1	C. angaria - C. castelli	0.408357	0.587146	43.5596
CANGA.Cang_2012_03_13_00057.g2902.t2	CCAST.g16491.t1	C. angaria - C. castelli	0.524144	0.721999	41.6999
CANGA.Cang_2012_03_13_00057.g2905.t3	CCAST.g16489.t1	C. angaria - C. castelli	0.46399	0.646425	43.204
CANGA.Cang_2012_03_13_00057.g2906.t1	CCAST.g15097.t2	C. angaria - C. castelli	0.45664	0.678715	39.3372
CANGA.Cang_2012_03_13_00057.g2907.t1	CCAST.g15096.t1	C. angaria - C. castelli	0.373899	0.581982	40.7022
CANGA.Cang_2012_03_13_00057.g2908.t1	CCAST.g15095.t1	C. angaria - C. castelli	0.155129	0.397622	37.3455
CANGA.Cang_2012_03_13_00057.g2909.t1	CCAST.g15094.t1	C. angaria - C. castelli	0.332843	0.525029	42.2528
CANGA.Cang_2012_03_13_00057.g2910.t2	CCAST.g15092.t1	C. angaria - C. castelli	0.319803	0.586282	35.0058
CANGA.Cang_2012_03_13_00057.g2911.t1	CCAST.g15090.t1	C. angaria - C. castelli	0.38464	0.569026	43.0137
CANGA.Cang_2012_03_13_00057.g2912.t1	CCAST.g15089.t1	C. angaria - C. castelli	0.260774	0.506548	37.0255
CANGA.Cang_2012_03_13_00057.g2914.t1	CCAST.g14070.t1	C. angaria - C. castelli	0.442938	0.564607	49.1316
CANGA.Cang_2012_03_13_00057.g2915.t1	CCAST.g17669.t1	C. angaria - C. castelli	0.800545	0.87794	53.4504
CANGA.Cang_2012_03_13_00057.g2916.t1	CCAST.g17671.t1	C. angaria - C. castelli	0.84857	0.999151	46.3112
CANGA.Cang_2012_03_13_00057.g2919.t1	CCAST.g10806.t1	C. angaria - C. castelli	0.234432	0.475775	37.4577
CANGA.Cang_2012_03_13_00057.g2920.t3	CCAST.g10808.t1	C. angaria - C. castelli	0.267371	0.525265	35.8432
CANGA.Cang_2012_03_13_00057.g2921.t1	CCAST.g10809.t1	C. angaria - C. castelli	0.296679	0.547993	36.4851
CANGA.Cang_2012_03_13_00057.g2923.t1	CCAST.g10810.t1	C. angaria - C. castelli	0.144234	0.386055	37.4111
CANGA.Cang_2012_03_13_00057.g2924.t1	CCAST.g10811.t1	C. angaria - C. castelli	0.298899	0.49164	42.1986
CANGA.Cang_2012_03_13_00057.g2925.t1	CCAST.g10813.t1	C. angaria - C. castelli	0.27293	0.522798	36.6261
CANGA.Cang_2012_03_13_00057.g2926.t1	CCAST.g10814.t1	C. angaria - C. castelli	0.420021	0.616753	41.8093
CANGA.Cang_2012_03_13_00057.g2927.t1	CCAST.g10815.t1	C. angaria - C. castelli	0.282691	0.517712	38.0744
CANGA.Cang_2012_03_13_00057.g2928.t2	CCAST.g10816.t1	C. angaria - C. castelli	0.364386	0.624714	35.6058
CANGA.Cang_2012_03_13_00057.g2929.t1	CCAST.g10817.t1	C. angaria - C. castelli	0.264989	0.463679	41.6184
CANGA.Cang_2012_03_13_00058.g2930.t1	CCAST.g14726.t1	C. angaria - C. castelli	0.133473	0.298017	44.9492
CANGA.Cang_2012_03_13_00058.g2932.t1	CCAST.g14728.t1	C. angaria - C. castelli	0.642503	0.914194	34.4973
CANGA.Cang_2012_03_13_00058.g2933.t1	CCAST.g14729.t1	C. angaria - C. castelli	0.245879	0.453593	40.7382
CANGA.Cang_2012_03_13_00058.g2934.t1	CCAST.g14731.t1	C. angaria - C. castelli	0.940178	1.10852	44.5789
CANGA.Cang_2012_03_13_00058.g2936.t2	CCAST.g14733.t1	C. angaria - C. castelli	0.495054	0.65104	45.784
CANGA.Cang_2012_03_13_00058.g2937.t1	CCAST.g14734.t1	C. angaria - C. castelli	0.244077	0.504316	35.6145
CANGA.Cang_2012_03_13_00058.g2938.t1	CCAST.g14735.t4	C. angaria - C. castelli	0.150241	0.190019	57.1198
CANGA.Cang_2012_03_13_00058.g2939.t1	CCAST.g14736.t1	C. angaria - C. castelli	0.517392	0.63127	49.8916
CANGA.Cang_2012_03_13_00058.g2940.t1	CCAST.g14737.t1	C. angaria - C. castelli	0.24639	0.406272	45.404
CANGA.Cang_2012_03_13_00058.g2941.t1	CCAST.g14738.t1	C. angaria - C. castelli	0.428602	0.590007	45.2555
CANGA.Cang_2012_03_13_00058.g2944.t1	CCAST.g14740.t1	C. angaria - C. castelli	0.351455	0.437821	52.5753
CANGA.Cang_2012_03_13_00058.g2946.t1	CCAST.g925.t1	C. angaria - C. castelli	0.289153	0.552899	35.2723
CANGA.Cang_2012_03_13_00058.g2947.t1	CCAST.g926.t1	C. angaria - C. castelli	0.178787	0.430848	36.4122
CANGA.Cang_2012_03_13_00058.g2948.t1	CCAST.g927.t1	C. angaria - C. castelli	0.149806	0.352171	41.2599
CANGA.Cang_2012_03_13_00058.g2949.t1	CCAST.g928.t1	C. angaria - C. castelli	0.267669	0.484491	39.8497
CANGA.Cang_2012_03_13_00058.g2950.t1	CCAST.g929.t2	C. angaria - C. castelli	0.203003	0.399516	41.8307
CANGA.Cang_2012_03_13_00058.g2951.t1	CCAST.g930.t1	C. angaria - C. castelli	0.164599	0.39233	38.7856
CANGA.Cang_2012_03_13_00058.g2952.t1	CCAST.g931.t1	C. angaria - C. castelli	0.271472	0.483731	40.2948
CANGA.Cang_2012_03_13_00058.g2953.t1	CCAST.g932.t1	C. angaria - C. castelli	0.218394	0.425539	40.7936
CANGA.Cang_2012_03_13_00058.g2955.t3	CCAST.g933.t1	C. angaria - C. castelli	0.123782	0.352837	38.6564
CANGA.Cang_2012_03_13_00058.g2958.t2	CCAST.g14065.t1	C. angaria - C. castelli	0.374697	0.471714	51.5363
CANGA.Cang_2012_03_13_00058.g2959.t1	CCAST.g14064.t1	C. angaria - C. castelli	0.609294	0.780968	44.2536
CANGA.Cang_2012_03_13_00058.g2960.t1	CCAST.g14063.t1	C. angaria - C. castelli	0.278542	0.440088	45.2417
CANGA.Cang_2012_03_13_00059.g2962.t2	CCAST.g18103.t1	C. angaria - C. castelli	0.242833	0.442712	41.5024
CANGA.Cang_2012_03_13_00059.g2963.t1	CCAST.g18104.t1	C. angaria - C. castelli	0.370716	0.597347	38.8929
CANGA.Cang_2012_03_13_00059.g2964.t1	CCAST.g18105.t1	C. angaria - C. castelli	0.345389	0.563454	39.7285
CANGA.Cang_2012_03_13_00059.g2966.t1	CCAST.g18108.t1	C. angaria - C. castelli	0.400665	0.568669	44.6117
CANGA.Cang_2012_03_13_00059.g2969.t2	CCAST.g18110.t1	C. angaria - C. castelli	0.337708	0.554387	39.8636
CANGA.Cang_2012_03_13_00059.g2970.t1	CCAST.g18111.t1	C. angaria - C. castelli	0.249301	0.491798	37.3452
CANGA.Cang_2012_03_13_00059.g2975.t1	CCAST.g982.t1	C. angaria - C. castelli	0.193428	0.238358	56.6172
CANGA.Cang_2012_03_13_00059.g2976.t1	CCAST.g980.t1	C. angaria - C. castelli	0.332325	0.539131	40.8267
CANGA.Cang_2012_03_13_00059.g2982.t1	CCAST.g12017.t2	C. angaria - C. castelli	0.837482	0.941369	50.8662
CANGA.Cang_2012_03_13_00059.g2984.t1	CCAST.g12018.t1	C. angaria - C. castelli	0.540622	0.719477	43.5533
CANGA.Cang_2012_03_13_00059.g2985.t1	CCAST.g12019.t1	C. angaria - C. castelli	0.485424	0.657355	44.2287
CANGA.Cang_2012_03_13_00059.g2986.t1	CCAST.g12020.t1	C. angaria - C. castelli	0.340958	0.496091	45.8672
CANGA.Cang_2012_03_13_00059.g2987.t1	CCAST.g12021.t1	C. angaria - C. castelli	0.448538	0.524214	53.618
CANGA.Cang_2012_03_13_00059.g2990.t2	CCAST.g16289.t1	C. angaria - C. castelli	0.462355	0.620453	45.578
CANGA.Cang_2012_03_13_00059.g2991.t2	CCAST.g16288.t1	C. angaria - C. castelli	0.385075	0.57255	42.7123
CANGA.Cang_2012_03_13_00059.g2992.t1	CCAST.g16287.t2	C. angaria - C. castelli	0.338778	0.484997	46.7368
CANGA.Cang_2012_03_13_00059.g2993.t1	CCAST.g16286.t1	C. angaria - C. castelli	0.795713	1.01103	39.9968
CANGA.Cang_2012_03_13_00059.g2994.t1	CCAST.g16285.t1	C. angaria - C. castelli	0.268977	0.530528	35.4865
CANGA.Cang_2012_03_13_00059.g2995.t1	CCAST.g16284.t1	C. angaria - C. castelli	0.636198	0.790214	45.9762
CANGA.Cang_2012_03_13_00059.g2997.t2	CCAST.g16282.t1	C. angaria - C. castelli	0.294221	0.537151	37.3029
CANGA.Cang_2012_03_13_00059.g2999.t2	CCAST.g5131.t2	C. angaria - C. castelli	0.716114	0.913452	41.7503
CANGA.Cang_2012_03_13_00059.g3001.t1	CCAST.g5127.t1	C. angaria - C. castelli	0.315392	0.531982	39.8723
CANGA.Cang_2012_03_13_00059.g3002.t1	CCAST.g5126.t1	C. angaria - C. castelli	0.461946	0.671303	40.5778
CANGA.Cang_2012_03_13_00059.g3003.t2	CCAST.g5125.t1	C. angaria - C. castelli	0.565224	0.726824	45.2364
CANGA.Cang_2012_03_13_00059.g3004.t1	CCAST.g5124.t1	C. angaria - C. castelli	0.29841	0.470135	44.2488
CANGA.Cang_2012_03_13_00059.g3005.t1	CCAST.g5123.t1	C. angaria - C. castelli	0.246169	0.443471	41.7538
CANGA.Cang_2012_03_13_00060.g3008.t1	CCAST.g3040.t1	C. angaria - C. castelli	0.5036	0.685761	43.2307
CANGA.Cang_2012_03_13_00060.g3009.t2	CCAST.g3041.t1	C. angaria - C. castelli	0.584754	0.688819	50.8488
CANGA.Cang_2012_03_13_00060.g3011.t1	CCAST.g7046.t1	C. angaria - C. castelli	0.302876	0.42883	48.7135
CANGA.Cang_2012_03_13_00060.g3012.t1	CCAST.g7048.t1	C. angaria - C. castelli	0.680692	0.709095	58.2294
CANGA.Cang_2012_03_13_00060.g3014.t2	CCAST.g7039.t1	C. angaria - C. castelli	0.534661	0.674959	47.3144
CANGA.Cang_2012_03_13_00060.g3015.t1	CCAST.g7038.t1	C. angaria - C. castelli	0.333754	0.490953	45.6657
CANGA.Cang_2012_03_13_00060.g3017.t1	CCAST.g10505.t1	C. angaria - C. castelli	0.432325	0.619781	42.7142
CANGA.Cang_2012_03_13_00060.g3026.t2	CCAST.g13220.t1	C. angaria - C. castelli	0.5294	0.651506	49.089
CANGA.Cang_2012_03_13_00060.g3027.t1	CCAST.g13221.t1	C. angaria - C. castelli	0.21908	0.345278	48.6898
CANGA.Cang_2012_03_13_00060.g3029.t1	CCAST.g13226.t1	C. angaria - C. castelli	0.480508	0.708637	38.7467
CANGA.Cang_2012_03_13_00060.g3031.t1	CCAST.g13229.t1	C. angaria - C. castelli	0.417065	0.632793	39.9564
CANGA.Cang_2012_03_13_00061.g3043.t1	CCAST.g12619.t1	C. angaria - C. castelli	0.453296	0.561013	50.4926
CANGA.Cang_2012_03_13_00061.g3051.t1	CCAST.g14794.t1	C. angaria - C. castelli	0.69061	0.908377	39.7575
CANGA.Cang_2012_03_13_00061.g3054.t3	CCAST.g14796.t1	C. angaria - C. castelli	0.649127	0.860346	40.3962
CANGA.Cang_2012_03_13_00061.g3055.t1	CCAST.g14797.t1	C. angaria - C. castelli	0.562377	0.711163	46.4864
CANGA.Cang_2012_03_13_00061.g3056.t1	CCAST.g14798.t1	C. angaria - C. castelli	0.310059	0.501653	42.3105
CANGA.Cang_2012_03_13_00061.g3057.t1	CCAST.g14799.t2	C. angaria - C. castelli	0.286049	0.393141	50.5535
CANGA.Cang_2012_03_13_00062.g3058.t3	CCAST.g2095.t1	C. angaria - C. castelli	0.48433	0.614526	48.2998
CANGA.Cang_2012_03_13_00062.g3066.t2	CCAST.g1188.t1	C. angaria - C. castelli	0.329087	0.437011	50.4723
CANGA.Cang_2012_03_13_00062.g3067.t1	CCAST.g15959.t1	C. angaria - C. castelli	0.894707	1.06473	44.4148
CANGA.Cang_2012_03_13_00062.g3068.t1	CCAST.g15961.t1	C. angaria - C. castelli	0.405892	0.538966	48.019
CANGA.Cang_2012_03_13_00062.g3069.t1	CCAST.g15962.t1	C. angaria - C. castelli	0.553561	0.662282	50.3947
CANGA.Cang_2012_03_13_00062.g3075.t1	CCAST.g13726.t1	C. angaria - C. castelli	0.491876	0.654211	45.1647
CANGA.Cang_2012_03_13_00063.g3087.t1	CCAST.g10972.t1	C. angaria - C. castelli	0.572548	0.752513	43.445
CANGA.Cang_2012_03_13_00063.g3089.t2	CCAST.g10973.t1	C. angaria - C. castelli	0.456538	0.62306	44.7563
CANGA.Cang_2012_03_13_00063.g3091.t1	CCAST.g13948.t1	C. angaria - C. castelli	0.535377	0.695184	45.4113
CANGA.Cang_2012_03_13_00063.g3092.t1	CCAST.g13945.t1	C. angaria - C. castelli	0.413326	0.603172	42.4811
CANGA.Cang_2012_03_13_00063.g3093.t2	CCAST.g13944.t1	C. angaria - C. castelli	0.575747	0.711899	47.7188
CANGA.Cang_2012_03_13_00063.g3100.t2	CCAST.g5350.t1	C. angaria - C. castelli	0.794584	0.829231	57.6202
CANGA.Cang_2012_03_13_00064.g3104.t1	CCAST.g4516.t1	C. angaria - C. castelli	0.421305	0.468667	56.38
CANGA.Cang_2012_03_13_00064.g3106.t2	CCAST.g17736.t1	C. angaria - C. castelli	0.488816	0.492259	60.6641
CANGA.Cang_2012_03_13_00064.g3108.t2	CCAST.g8279.t1	C. angaria - C. castelli	0.922748	1.06106	47.5076
CANGA.Cang_2012_03_13_00064.g3109.t1	CCAST.g7955.t1	C. angaria - C. castelli	0.61636	0.700588	52.7838
CANGA.Cang_2012_03_13_00064.g3111.t2	CCAST.g3509.t1	C. angaria - C. castelli	0.767755	0.859371	52.0632
CANGA.Cang_2012_03_13_00064.g3112.t2	CCAST.g3510.t1	C. angaria - C. castelli	0.2699	0.342376	53.9302
CANGA.Cang_2012_03_13_00064.g3116.t1	CCAST.g5943.t1	C. angaria - C. castelli	0.96949	1.13492	44.8623
CANGA.Cang_2012_03_13_00064.g3117.t1	CCAST.g5942.t1	C. angaria - C. castelli	0.659901	0.749093	52.2996
CANGA.Cang_2012_03_13_00064.g3118.t1	CCAST.g5941.t1	C. angaria - C. castelli	0.477017	0.596066	49.3872
CANGA.Cang_2012_03_13_00064.g3121.t1	CCAST.g5940.t1	C. angaria - C. castelli	0.504769	0.606931	51.0344
CANGA.Cang_2012_03_13_00064.g3127.t1	CCAST.g5933.t1	C. angaria - C. castelli	0.890147	1.04292	46.0978
CANGA.Cang_2012_03_13_00064.g3128.t1	CCAST.g5931.t1	C. angaria - C. castelli	0.66507	0.66507	61
CANGA.Cang_2012_03_13_00064.g3129.t1	CCAST.g5929.t1	C. angaria - C. castelli	0.399199	0.539327	47.3309
CANGA.Cang_2012_03_13_00064.g3130.t1	CCAST.g5928.t1	C. angaria - C. castelli	0.367446	0.602908	38.0314
CANGA.Cang_2012_03_13_00064.g3131.t1	CCAST.g5927.t1	C. angaria - C. castelli	0.418819	0.600134	43.3133
CANGA.Cang_2012_03_13_00064.g3132.t1	CCAST.g5923.t1	C. angaria - C. castelli	0.407187	0.631429	39.1259
CANGA.Cang_2012_03_13_00064.g3133.t1	CCAST.g5922.t1	C. angaria - C. castelli	0.193573	0.467665	34.2631
CANGA.Cang_2012_03_13_00064.g3134.t1	CCAST.g5920.t1	C. angaria - C. castelli	0.565161	0.701402	47.7102
CANGA.Cang_2012_03_13_00064.g3135.t1	CCAST.g5919.t1	C. angaria - C. castelli	0.368435	0.595449	38.8554
CANGA.Cang_2012_03_13_00064.g3136.t1	CCAST.g3091.t1	C. angaria - C. castelli	0.873293	1.07561	41.2643
CANGA.Cang_2012_03_13_00064.g3137.t2	CCAST.g5917.t1	C. angaria - C. castelli	0.560224	0.801769	37.438
CANGA.Cang_2012_03_13_00064.g3138.t1	CCAST.g10701.t1	C. angaria - C. castelli	0.440238	0.606949	44.7379
CANGA.Cang_2012_03_13_00064.g3139.t1	CCAST.g10697.t1	C. angaria - C. castelli	0.380485	0.517475	47.637
CANGA.Cang_2012_03_13_00064.g3140.t1	CCAST.g10696.t1	C. angaria - C. castelli	0.20158	0.298515	51.5443
CANGA.Cang_2012_03_13_00064.g3141.t2	CCAST.g10695.t1	C. angaria - C. castelli	0.357289	0.499167	47.1602
CANGA.Cang_2012_03_13_00064.g3142.t1	CCAST.g10692.t1	C. angaria - C. castelli	0.616298	0.879877	35.2887
CANGA.Cang_2012_03_13_00064.g3145.t1	CCAST.g10690.t1	C. angaria - C. castelli	0.649851	0.790903	47.2408
CANGA.Cang_2012_03_13_00064.g3146.t1	CCAST.g10688.t1	C. angaria - C. castelli	0.254468	0.448407	42.0818
CANGA.Cang_2012_03_13_00064.g3150.t1	CCAST.g10683.t1	C. angaria - C. castelli	0.816409	0.998314	43.2557
CANGA.Cang_2012_03_13_00064.g3151.t1	CCAST.g10681.t1	C. angaria - C. castelli	0.465779	0.632	44.7857
CANGA.Cang_2012_03_13_00065.g3158.t1	CCAST.g15041.t1	C. angaria - C. castelli	0.623153	0.765553	47.1093
CANGA.Cang_2012_03_13_00065.g3159.t1	CCAST.g15040.t1	C. angaria - C. castelli	0.366279	0.568107	41.3123
CANGA.Cang_2012_03_13_00065.g3160.t2	CCAST.g15038.t1	C. angaria - C. castelli	0.488138	0.666955	43.5569
CANGA.Cang_2012_03_13_00065.g3161.t1	CCAST.g5769.t1	C. angaria - C. castelli	0.456487	0.627911	44.2781
CANGA.Cang_2012_03_13_00065.g3162.t1	CCAST.g5770.t1	C. angaria - C. castelli	0.49068	0.667307	43.7706
CANGA.Cang_2012_03_13_00065.g3163.t1	CCAST.g5771.t1	C. angaria - C. castelli	0.215526	0.426789	40.3919
CANGA.Cang_2012_03_13_00065.g3164.t3	CCAST.g5772.t2	C. angaria - C. castelli	0.384666	0.543011	45.5539
CANGA.Cang_2012_03_13_00065.g3165.t1	CCAST.g5773.t1	C. angaria - C. castelli	0.320689	0.590844	34.6472
CANGA.Cang_2012_03_13_00065.g3166.t1	CCAST.g5774.t1	C. angaria - C. castelli	0.531702	0.843399	30.595
CANGA.Cang_2012_03_13_00065.g3168.t1	CCAST.g5775.t1	C. angaria - C. castelli	0.355438	0.522008	44.7516
CANGA.Cang_2012_03_13_00065.g3169.t1	CCAST.g5776.t1	C. angaria - C. castelli	0.259089	0.44958	42.4181
CANGA.Cang_2012_03_13_00065.g3172.t1	CCAST.g5778.t1	C. angaria - C. castelli	0.277789	0.467689	42.4759
CANGA.Cang_2012_03_13_00065.g3173.t1	CCAST.g5779.t1	C. angaria - C. castelli	0.39327	0.556953	45.0332
CANGA.Cang_2012_03_13_00065.g3174.t1	CCAST.g5780.t1	C. angaria - C. castelli	0.259395	0.426418	44.7073
CANGA.Cang_2012_03_13_00065.g3175.t1	CCAST.g5781.t1	C. angaria - C. castelli	0.402746	0.570312	44.6545
CANGA.Cang_2012_03_13_00065.g3177.t1	CCAST.g8958.t1	C. angaria - C. castelli	0.642801	0.79818	45.8432
CANGA.Cang_2012_03_13_00065.g3178.t1	CCAST.g8957.t1	C. angaria - C. castelli	0.398712	0.582609	43.0614
CANGA.Cang_2012_03_13_00065.g3179.t1	CCAST.g8956.t1	C. angaria - C. castelli	0.319354	0.463025	46.9853
CANGA.Cang_2012_03_13_00065.g3181.t1	CCAST.g8954.t1	C. angaria - C. castelli	0.672729	0.793205	49.2479
CANGA.Cang_2012_03_13_00065.g3182.t1	CCAST.g8953.t1	C. angaria - C. castelli	0.355765	0.649085	32.3875
CANGA.Cang_2012_03_13_00065.g3183.t2	CCAST.g8952.t1	C. angaria - C. castelli	0.287087	0.488016	41.4
CANGA.Cang_2012_03_13_00065.g3184.t1	CCAST.g8951.t1	C. angaria - C. castelli	0.251605	0.433566	43.2503
CANGA.Cang_2012_03_13_00065.g3185.t1	CCAST.g8950.t1	C. angaria - C. castelli	0.519508	0.737602	39.7255
CANGA.Cang_2012_03_13_00065.g3186.t1	CCAST.g8949.t1	C. angaria - C. castelli	0.312983	0.489165	43.814
CANGA.Cang_2012_03_13_00065.g3189.t1	CCAST.g8946.t1	C. angaria - C. castelli	0.629242	0.829233	41.4915
CANGA.Cang_2012_03_13_00065.g3190.t2	CCAST.g8945.t1	C. angaria - C. castelli	0.541147	0.719766	43.5763
CANGA.Cang_2012_03_13_00065.g3191.t1	CCAST.g8944.t1	C. angaria - C. castelli	0.260933	0.46592	41.0042
CANGA.Cang_2012_03_13_00065.g3193.t1	CCAST.g12947.t1	C. angaria - C. castelli	0.503961	0.628693	48.8328
CANGA.Cang_2012_03_13_00065.g3194.t1	CCAST.g12948.t1	C. angaria - C. castelli	0.533138	0.700441	44.68
CANGA.Cang_2012_03_13_00065.g3195.t1	CCAST.g13281.t1	C. angaria - C. castelli	0.365455	0.485391	49.3006
CANGA.Cang_2012_03_13_00066.g3201.t1	CCAST.g14363.t1	C. angaria - C. castelli	0.431604	0.547286	49.7155
CANGA.Cang_2012_03_13_00066.g3206.t1	CCAST.g14367.t1	C. angaria - C. castelli	0.211889	0.433534	39.3792
CANGA.Cang_2012_03_13_00066.g3207.t1	CCAST.g14368.t1	C. angaria - C. castelli	0.0691778	0.306949	37.8061
CANGA.Cang_2012_03_13_00066.g3208.t1	CCAST.g10141.t1	C. angaria - C. castelli	0.250035	0.449207	41.5714
CANGA.Cang_2012_03_13_00066.g3209.t1	CCAST.g10140.t1	C. angaria - C. castelli	0.237003	0.518366	33.5538
CANGA.Cang_2012_03_13_00066.g3210.t2	CCAST.g10138.t1	C. angaria - C. castelli	0.43041	0.617183	42.7808
CANGA.Cang_2012_03_13_00066.g3211.t1	CCAST.g10136.t1	C. angaria - C. castelli	0.580057	0.723528	47.0048
CANGA.Cang_2012_03_13_00066.g3212.t1	CCAST.g10135.t1	C. angaria - C. castelli	0.431215	0.646776	39.9727
CANGA.Cang_2012_03_13_00066.g3214.t2	CCAST.g6073.t1	C. angaria - C. castelli	0.863778	1.00734	46.9961
CANGA.Cang_2012_03_13_00066.g3215.t1	CCAST.g14358.t2	C. angaria - C. castelli	0.31084	0.461969	46.2578
CANGA.Cang_2012_03_13_00066.g3216.t1	CCAST.g14357.t1	C. angaria - C. castelli	0.348973	0.528232	43.5138
CANGA.Cang_2012_03_13_00066.g3217.t1	CCAST.g14356.t1	C. angaria - C. castelli	0.566509	0.733841	44.6773
CANGA.Cang_2012_03_13_00066.g3218.t1	CCAST.g14355.t1	C. angaria - C. castelli	0.295731	0.448274	46.1199
CANGA.Cang_2012_03_13_00066.g3219.t1	CCAST.g14354.t1	C. angaria - C. castelli	0.212279	0.457676	37.0623
CANGA.Cang_2012_03_13_00066.g3220.t1	CCAST.g14352.t1	C. angaria - C. castelli	0.420189	0.420189	61
CANGA.Cang_2012_03_13_00066.g3221.t1	CCAST.g14360.t1	C. angaria - C. castelli	0.465851	0.593315	48.5663
CANGA.Cang_2012_03_13_00066.g3225.t1	CCAST.g9275.t1	C. angaria - C. castelli	0.632437	0.787796	45.8451
CANGA.Cang_2012_03_13_00067.g3232.t1	CCAST.g2759.t1	C. angaria - C. castelli	0.140922	0.342429	41.3436
CANGA.Cang_2012_03_13_00067.g3235.t1	CCAST.g7414.t1	C. angaria - C. castelli	0.256181	0.433467	43.7063
CANGA.Cang_2012_03_13_00067.g3236.t1	CCAST.g7413.t1	C. angaria - C. castelli	0.332319	0.598987	34.9873
CANGA.Cang_2012_03_13_00067.g3237.t1	CCAST.g7412.t1	C. angaria - C. castelli	0.260524	0.441018	43.3933
CANGA.Cang_2012_03_13_00067.g3238.t1	CCAST.g7411.t1	C. angaria - C. castelli	0.665715	0.853836	42.6494
CANGA.Cang_2012_03_13_00067.g3239.t1	CCAST.g7410.t1	C. angaria - C. castelli	0.512511	0.729756	39.8084
CANGA.Cang_2012_03_13_00067.g3240.t1	CCAST.g7409.t1	C. angaria - C. castelli	0.221775	0.405971	43.0323
CANGA.Cang_2012_03_13_00067.g3242.t1	CCAST.g7408.t1	C. angaria - C. castelli	0.427369	0.633094	40.9321
CANGA.Cang_2012_03_13_00067.g3245.t1	CCAST.g7406.t1	C. angaria - C. castelli	0.498074	0.578319	53.1723
CANGA.Cang_2012_03_13_00067.g3246.t1	CCAST.g7405.t1	C. angaria - C. castelli	0.457782	0.705697	36.8167
CANGA.Cang_2012_03_13_00067.g3251.t1	CCAST.g7402.t1	C. angaria - C. castelli	0.496662	0.688658	42.2714
CANGA.Cang_2012_03_13_00067.g3252.t1	CCAST.g7401.t1	C. angaria - C. castelli	0.39079	0.654356	35.2899
CANGA.Cang_2012_03_13_00067.g3253.t2	CCAST.g7400.t1	C. angaria - C. castelli	0.591809	0.760065	44.5872
CANGA.Cang_2012_03_13_00067.g3254.t1	CCAST.g7399.t1	C. angaria - C. castelli	0.500765	0.600406	51.2803
CANGA.Cang_2012_03_13_00067.g3255.t1	CCAST.g7398.t1	C. angaria - C. castelli	0.628207	0.812414	43.0311
CANGA.Cang_2012_03_13_00067.g3256.t1	CCAST.g7397.t1	C. angaria - C. castelli	0.224521	0.354926	48.2794
CANGA.Cang_2012_03_13_00067.g3257.t2	CCAST.g7395.t1	C. angaria - C. castelli	0.427117	0.605345	43.6144
CANGA.Cang_2012_03_13_00067.g3258.t2	CCAST.g7394.t1	C. angaria - C. castelli	0.702683	0.849451	46.6832
CANGA.Cang_2012_03_13_00067.g3259.t2	CCAST.g7393.t1	C. angaria - C. castelli	0.580316	0.760275	43.4455
CANGA.Cang_2012_03_13_00067.g3261.t2	CCAST.g7392.t1	C. angaria - C. castelli	0.562681	0.75346	42.3901
CANGA.Cang_2012_03_13_00067.g3262.t1	CCAST.g7391.t1	C. angaria - C. castelli	0.433897	0.585907	46.1719
CANGA.Cang_2012_03_13_00067.g3263.t1	CCAST.g7390.t1	C. angaria - C. castelli	0.337618	0.457922	49.2647
CANGA.Cang_2012_03_13_00067.g3264.t1	CCAST.g7389.t1	C. angaria - C. castelli	0.343431	0.490997	46.6054
CANGA.Cang_2012_03_13_00067.g3265.t1	CCAST.g7388.t2	C. angaria - C. castelli	0.581984	0.769376	42.7204
CANGA.Cang_2012_03_13_00067.g3266.t1	CCAST.g2763.t1	C. angaria - C. castelli	0.263731	0.365977	51.0263
CANGA.Cang_2012_03_13_00067.g3267.t1	CCAST.g7387.t2	C. angaria - C. castelli	0.14972	0.304377	45.9137
CANGA.Cang_2012_03_13_00067.g3269.t2	CCAST.g7386.t1	C. angaria - C. castelli	0.391644	0.578053	42.8163
CANGA.Cang_2012_03_13_00067.g3270.t1	CCAST.g7385.t1	C. angaria - C. castelli	0.820288	0.938834	49.4362
CANGA.Cang_2012_03_13_00067.g3271.t2	CCAST.g7383.t1	C. angaria - C. castelli	0.553216	0.77389	39.4739
CANGA.Cang_2012_03_13_00067.g3272.t1	CCAST.g7380.t1	C. angaria - C. castelli	0.379226	0.42814	56.2286
CANGA.Cang_2012_03_13_00068.g3274.t1	CCAST.g17194.t1	C. angaria - C. castelli	0.91181	1.02898	49.5704
CANGA.Cang_2012_03_13_00068.g3275.t1	CCAST.g14287.t1	C. angaria - C. castelli	0.504307	0.662054	45.6123
CANGA.Cang_2012_03_13_00068.g3278.t1	CCAST.g3532.t1	C. angaria - C. castelli	0.601348	0.654748	55.7909
CANGA.Cang_2012_03_13_00068.g3280.t2	CCAST.g16531.t1	C. angaria - C. castelli	0.319375	0.497794	43.5957
CANGA.Cang_2012_03_13_00068.g3287.t1	CCAST.g19348.t1	C. angaria - C. castelli	0.59471	0.68818	51.8823
CANGA.Cang_2012_03_13_00068.g3294.t2	CCAST.g12710.t2	C. angaria - C. castelli	0.557443	0.640522	52.8959
CANGA.Cang_2012_03_13_00068.g3298.t1	CCAST.g2788.t1	C. angaria - C. castelli	0.0894508	0.234684	46.8329
CANGA.Cang_2012_03_13_00068.g3299.t1	CCAST.g698.t1	C. angaria - C. castelli	0.29989	0.516552	39.8653
CANGA.Cang_2012_03_13_00069.g3300.t2	CCAST.g18393.t1	C. angaria - C. castelli	0.661852	0.876817	40.0308
CANGA.Cang_2012_03_13_00069.g3312.t1	CCAST.g7876.t1	C. angaria - C. castelli	0.692428	0.788649	51.614
CANGA.Cang_2012_03_13_00069.g3317.t1	CCAST.g12217.t1	C. angaria - C. castelli	0.36084	0.416229	55.597
CANGA.Cang_2012_03_13_00069.g3320.t1	CCAST.g12789.t1	C. angaria - C. castelli	0.750651	0.866486	49.7007
CANGA.Cang_2012_03_13_00069.g3321.t1	CCAST.g12788.t1	C. angaria - C. castelli	0.516734	0.645172	48.4713
CANGA.Cang_2012_03_13_00069.g3322.t1	CCAST.g5723.t1	C. angaria - C. castelli	0.868806	0.991224	49.0584
CANGA.Cang_2012_03_13_00069.g3323.t2	CCAST.g5722.t1	C. angaria - C. castelli	0.328569	0.477675	46.4551
CANGA.Cang_2012_03_13_00069.g3325.t1	CCAST.g5719.t1	C. angaria - C. castelli	0.675026	0.715595	57.0426
CANGA.Cang_2012_03_13_00069.g3327.t1	CCAST.g5718.t1	C. angaria - C. castelli	0.32828	0.491929	45.0364
CANGA.Cang_2012_03_13_00069.g3329.t1	CCAST.g5716.t1	C. angaria - C. castelli	0.953637	1.03567	52.9981
CANGA.Cang_2012_03_13_00069.g3330.t1	CCAST.g5715.t1	C. angaria - C. castelli	0.615917	0.694646	53.3203
CANGA.Cang_2012_03_13_00069.g3333.t2	CCAST.g17743.t2	C. angaria - C. castelli	0.236141	0.364462	48.4827
CANGA.Cang_2012_03_13_00069.g3334.t1	CCAST.g17742.t1	C. angaria - C. castelli	0.485374	0.650376	44.9045
CANGA.Cang_2012_03_13_00070.g3338.t1	CCAST.g3429.t1	C. angaria - C. castelli	0.767419	0.999296	38.3811
CANGA.Cang_2012_03_13_00070.g3342.t2	CCAST.g6289.t1	C. angaria - C. castelli	0.646461	0.745419	51.3469
CANGA.Cang_2012_03_13_00070.g3353.t1	CCAST.g6614.t1	C. angaria - C. castelli	0.549194	0.720855	44.255
CANGA.Cang_2012_03_13_00070.g3356.t1	CCAST.g10994.t1	C. angaria - C. castelli	0.722043	0.865869	46.9703
CANGA.Cang_2012_03_13_00070.g3359.t1	CCAST.g10996.t1	C. angaria - C. castelli	0.724524	0.834977	50.2257
CANGA.Cang_2012_03_13_00070.g3360.t1	CCAST.g10998.t1	C. angaria - C. castelli	0.507225	0.667173	45.3976
CANGA.Cang_2012_03_13_00071.g3365.t2	CCAST.g6428.t1	C. angaria - C. castelli	0.417909	0.560421	47.0984
CANGA.Cang_2012_03_13_00071.g3367.t1	CCAST.g6426.t1	C. angaria - C. castelli	0.279679	0.367811	52.403
CANGA.Cang_2012_03_13_00071.g3370.t1	CCAST.g10466.t1	C. angaria - C. castelli	0.367002	0.502793	47.7539
CANGA.Cang_2012_03_13_00071.g3371.t2	CCAST.g10465.t1	C. angaria - C. castelli	0.429438	0.616249	42.7771
CANGA.Cang_2012_03_13_00071.g3372.t1	CCAST.g10464.t1	C. angaria - C. castelli	0.24293	0.377725	47.8512
CANGA.Cang_2012_03_13_00071.g3376.t1	CCAST.g4520.t1	C. angaria - C. castelli	0.446506	0.446506	61
CANGA.Cang_2012_03_13_00071.g3377.t1	CCAST.g4518.t1	C. angaria - C. castelli	0.406087	0.547262	47.2288
CANGA.Cang_2012_03_13_00071.g3378.t1	CCAST.g6037.t1	C. angaria - C. castelli	0.394077	0.565223	44.3053
CANGA.Cang_2012_03_13_00071.g3379.t1	CCAST.g6036.t1	C. angaria - C. castelli	0.446211	0.576826	48.2589
CANGA.Cang_2012_03_13_00071.g3380.t1	CCAST.g6035.t1	C. angaria - C. castelli	0.425279	0.619686	42.0362
CANGA.Cang_2012_03_13_00071.g3382.t1	CCAST.g6033.t1	C. angaria - C. castelli	0.403179	0.483375	53.1771
CANGA.Cang_2012_03_13_00071.g3383.t1	CCAST.g6032.t1	C. angaria - C. castelli	0.588379	0.760958	44.1654
CANGA.Cang_2012_03_13_00071.g3384.t1	CCAST.g6031.t1	C. angaria - C. castelli	0.561407	0.709865	46.5184
CANGA.Cang_2012_03_13_00071.g3385.t1	CCAST.g6030.t1	C. angaria - C. castelli	0.62758	0.753565	48.7106
CANGA.Cang_2012_03_13_00071.g3387.t1	CCAST.g6028.t1	C. angaria - C. castelli	0.55608	0.685522	48.3734
CANGA.Cang_2012_03_13_00071.g3388.t1	CCAST.g6027.t1	C. angaria - C. castelli	0.542582	0.701847	45.4642
CANGA.Cang_2012_03_13_00071.g3389.t3	CCAST.g6026.t1	C. angaria - C. castelli	0.714297	0.894237	43.4474
CANGA.Cang_2012_03_13_00071.g3390.t1	CCAST.g6025.t1	C. angaria - C. castelli	0.493809	0.643655	46.383
CANGA.Cang_2012_03_13_00071.g3391.t1	CCAST.g6022.t1	C. angaria - C. castelli	0.543725	0.661157	49.5449
CANGA.Cang_2012_03_13_00071.g3392.t1	CCAST.g6021.t1	C. angaria - C. castelli	0.349436	0.435537	52.601
CANGA.Cang_2012_03_13_00071.g3393.t1	CCAST.g6020.t1	C. angaria - C. castelli	0.621702	0.755967	47.9028
CANGA.Cang_2012_03_13_00071.g3394.t1	CCAST.g6019.t1	C. angaria - C. castelli	0.323475	0.501982	43.5872
CANGA.Cang_2012_03_13_00071.g3396.t1	CCAST.g6018.t1	C. angaria - C. castelli	0.422429	0.557726	47.8021
CANGA.Cang_2012_03_13_00071.g3397.t1	CCAST.g6017.t1	C. angaria - C. castelli	0.390461	0.518099	48.5493
CANGA.Cang_2012_03_13_00071.g3398.t1	CCAST.g6016.t1	C. angaria - C. castelli	0.358153	0.584695	38.9015
CANGA.Cang_2012_03_13_00071.g3399.t1	CCAST.g6015.t1	C. angaria - C. castelli	0.484737	0.638588	45.9923
CANGA.Cang_2012_03_13_00071.g3400.t1	CCAST.g6014.t1	C. angaria - C. castelli	0.318532	0.489155	44.3562
CANGA.Cang_2012_03_13_00071.g3401.t1	CCAST.g6013.t1	C. angaria - C. castelli	0.243346	0.386245	47.0606
CANGA.Cang_2012_03_13_00071.g3402.t1	CCAST.g6011.t1	C. angaria - C. castelli	0.559992	0.785647	38.9881
CANGA.Cang_2012_03_13_00071.g3404.t1	CCAST.g13085.t1	C. angaria - C. castelli	0.306884	0.593828	33.0095
CANGA.Cang_2012_03_13_00071.g3405.t1	CCAST.g18078.t1	C. angaria - C. castelli	0.197893	0.538836	27.7421
CANGA.Cang_2012_03_13_00071.g3406.t1	CCAST.g18079.t1	C. angaria - C. castelli	0.238889	0.43486	41.8837
CANGA.Cang_2012_03_13_00071.g3407.t1	CCAST.g12452.t1	C. angaria - C. castelli	0.400153	0.614004	40.1395
CANGA.Cang_2012_03_13_00071.g3409.t1	CCAST.g18084.t1	C. angaria - C. castelli	0.200583	0.447826	36.8821
CANGA.Cang_2012_03_13_00071.g3410.t1	CCAST.g18085.t1	C. angaria - C. castelli	0.344891	0.505569	45.3263
CANGA.Cang_2012_03_13_00071.g3411.t1	CCAST.g18086.t1	C. angaria - C. castelli	0.34055	0.511064	44.3669
CANGA.Cang_2012_03_13_00071.g3412.t1	CCAST.g18087.t1	C. angaria - C. castelli	0.273029	0.449853	43.7514
CANGA.Cang_2012_03_13_00071.g3413.t1	CCAST.g18088.t1	C. angaria - C. castelli	0.117603	0.346437	38.6779
CANGA.Cang_2012_03_13_00072.g3415.t1	CCAST.g10598.t1	C. angaria - C. castelli	0.0619326	0.255728	42.0958
CANGA.Cang_2012_03_13_00072.g3416.t1	CCAST.g10599.t1	C. angaria - C. castelli	0.231443	0.40732	43.8438
CANGA.Cang_2012_03_13_00072.g3418.t1	CCAST.g10545.t1	C. angaria - C. castelli	0.666426	0.805311	47.4521
CANGA.Cang_2012_03_13_00072.g3422.t2	CCAST.g10607.t1	C. angaria - C. castelli	0.314338	0.488615	43.9998
CANGA.Cang_2012_03_13_00072.g3423.t1	CCAST.g10608.t1	C. angaria - C. castelli	0.210267	0.409066	41.6078
CANGA.Cang_2012_03_13_00072.g3424.t1	CCAST.g10610.t1	C. angaria - C. castelli	0.223656	0.392157	44.5632
CANGA.Cang_2012_03_13_00072.g3425.t1	CCAST.g10611.t1	C. angaria - C. castelli	0.235885	0.460327	39.1064
CANGA.Cang_2012_03_13_00072.g3426.t1	CCAST.g10612.t1	C. angaria - C. castelli	0.287032	0.453872	44.7253
CANGA.Cang_2012_03_13_00072.g3432.t2	CCAST.g10615.t1	C. angaria - C. castelli	0.431613	0.581218	46.4064
CANGA.Cang_2012_03_13_00072.g3434.t1	CCAST.g10617.t1	C. angaria - C. castelli	0.242857	0.442712	41.5047
CANGA.Cang_2012_03_13_00072.g3435.t2	CCAST.g10618.t1	C. angaria - C. castelli	0.361025	0.559884	41.6019
CANGA.Cang_2012_03_13_00072.g3437.t1	CCAST.g10619.t2	C. angaria - C. castelli	0.369956	0.414138	56.6902
CANGA.Cang_2012_03_13_00072.g3438.t1	CCAST.g10620.t1	C. angaria - C. castelli	0.183397	0.346116	45.1273
CANGA.Cang_2012_03_13_00072.g3439.t1	CCAST.g10621.t1	C. angaria - C. castelli	0.373676	0.600979	38.8272
CANGA.Cang_2012_03_13_00073.g3440.t1	CCAST.g1849.t1	C. angaria - C. castelli	0.318714	0.475781	45.6786
CANGA.Cang_2012_03_13_00073.g3441.t1	CCAST.g1848.t1	C. angaria - C. castelli	0.316402	0.502964	42.8015
CANGA.Cang_2012_03_13_00073.g3442.t2	CCAST.g1847.t2	C. angaria - C. castelli	0.269273	0.438288	44.513
CANGA.Cang_2012_03_13_00073.g3445.t2	CCAST.g1843.t1	C. angaria - C. castelli	0.277576	0.504046	38.9085
CANGA.Cang_2012_03_13_00073.g3447.t1	CCAST.g13101.t1	C. angaria - C. castelli	0.37479	0.540604	44.8253
CANGA.Cang_2012_03_13_00073.g3448.t1	CCAST.g13103.t1	C. angaria - C. castelli	0.256245	0.377887	49.1343
CANGA.Cang_2012_03_13_00073.g3450.t1	CCAST.g13109.t1	C. angaria - C. castelli	0.258259	0.322591	54.7246
CANGA.Cang_2012_03_13_00073.g3452.t1	CCAST.g13111.t1	C. angaria - C. castelli	0.530362	0.66574	47.7944
CANGA.Cang_2012_03_13_00073.g3453.t1	CCAST.g13112.t1	C. angaria - C. castelli	0.293863	0.47729	43.1072
CANGA.Cang_2012_03_13_00073.g3454.t2	CCAST.g13113.t1	C. angaria - C. castelli	0.400186	0.54114	47.2504
CANGA.Cang_2012_03_13_00073.g3455.t1	CCAST.g11572.t1	C. angaria - C. castelli	0.354494	0.443253	52.3418
CANGA.Cang_2012_03_13_00073.g3457.t1	CCAST.g11574.t1	C. angaria - C. castelli	0.530319	0.648533	49.4686
CANGA.Cang_2012_03_13_00073.g3459.t1	CCAST.g11575.t1	C. angaria - C. castelli	0.401658	0.51256	50.1819
CANGA.Cang_2012_03_13_00073.g3460.t2	CCAST.g11576.t2	C. angaria - C. castelli	0.465871	0.64313	43.7089
CANGA.Cang_2012_03_13_00073.g3462.t1	CCAST.g11578.t1	C. angaria - C. castelli	0.404105	0.599114	41.9775
CANGA.Cang_2012_03_13_00073.g3463.t1	CCAST.g11579.t1	C. angaria - C. castelli	0.177381	0.335357	45.5899
CANGA.Cang_2012_03_13_00073.g3465.t1	CCAST.g14755.t1	C. angaria - C. castelli	0.377009	0.503083	48.7018
CANGA.Cang_2012_03_13_00073.g3466.t1	CCAST.g14758.t1	C. angaria - C. castelli	0.204772	0.309265	50.807
CANGA.Cang_2012_03_13_00073.g3467.t2	CCAST.g14759.t1	C. angaria - C. castelli	0.439903	0.65648	39.8736
CANGA.Cang_2012_03_13_00073.g3468.t1	CCAST.g14762.t1	C. angaria - C. castelli	0.674969	0.725144	56.1056
CANGA.Cang_2012_03_13_00073.g3469.t1	CCAST.g14763.t1	C. angaria - C. castelli	0.6443	0.829862	42.8989
CANGA.Cang_2012_03_13_00074.g3472.t1	CCAST.g10957.t1	C. angaria - C. castelli	0.329088	0.463025	47.9348
CANGA.Cang_2012_03_13_00074.g3474.t2	CCAST.g10960.t1	C. angaria - C. castelli	0.655366	0.894593	37.6641
CANGA.Cang_2012_03_13_00074.g3475.t1	CCAST.g10962.t1	C. angaria - C. castelli	0.280142	0.292951	59.7505
CANGA.Cang_2012_03_13_00074.g3476.t1	CCAST.g4359.t1	C. angaria - C. castelli	0.28756	0.331934	56.6715
CANGA.Cang_2012_03_13_00074.g3478.t1	CCAST.g4357.t1	C. angaria - C. castelli	0.167343	0.297092	48.3434
CANGA.Cang_2012_03_13_00074.g3479.t1	CCAST.g4351.t1	C. angaria - C. castelli	0.408825	0.526232	49.5473
CANGA.Cang_2012_03_13_00074.g3480.t1	CCAST.g4347.t1	C. angaria - C. castelli	0.514552	0.631875	49.5555
CANGA.Cang_2012_03_13_00074.g3481.t2	CCAST.g4344.t1	C. angaria - C. castelli	0.503628	0.611877	50.4406
CANGA.Cang_2012_03_13_00074.g3482.t2	CCAST.g4343.t1	C. angaria - C. castelli	0.576095	0.688992	49.9872
CANGA.Cang_2012_03_13_00074.g3484.t1	CCAST.g2606.t1	C. angaria - C. castelli	0.393638	0.466623	53.8805
CANGA.Cang_2012_03_13_00074.g3488.t1	CCAST.g6051.t1	C. angaria - C. castelli	0.691425	0.839272	46.578
CANGA.Cang_2012_03_13_00074.g3489.t1	CCAST.g2613.t1	C. angaria - C. castelli	0.44513	0.640749	41.918
CANGA.Cang_2012_03_13_00074.g3490.t1	CCAST.g2614.t1	C. angaria - C. castelli	0.420907	0.557194	47.7056
CANGA.Cang_2012_03_13_00074.g3491.t1	CCAST.g6217.t1	C. angaria - C. castelli	0.294506	0.566999	34.4191
CANGA.Cang_2012_03_13_00074.g3492.t1	CCAST.g2611.t1	C. angaria - C. castelli	0.61734	0.700648	52.8735
CANGA.Cang_2012_03_13_00075.g3496.t1	CCAST.g6715.t1	C. angaria - C. castelli	0.697309	0.785557	52.3916
CANGA.Cang_2012_03_13_00075.g3497.t1	CCAST.g6713.t1	C. angaria - C. castelli	0.436194	0.668742	38.3156
CANGA.Cang_2012_03_13_00075.g3500.t2	CCAST.g6711.t1	C. angaria - C. castelli	0.43399	0.601492	44.6607
CANGA.Cang_2012_03_13_00075.g3503.t1	CCAST.g9250.t1	C. angaria - C. castelli	0.597567	0.748932	46.2348
CANGA.Cang_2012_03_13_00075.g3504.t1	CCAST.g11879.t1	C. angaria - C. castelli	0.09683	0.322827	38.9547
CANGA.Cang_2012_03_13_00075.g3506.t1	CCAST.g4830.t1	C. angaria - C. castelli	0.434151	0.524567	52.1803
CANGA.Cang_2012_03_13_00075.g3511.t1	CCAST.g4833.t1	C. angaria - C. castelli	0.323938	0.597235	34.3408
CANGA.Cang_2012_03_13_00075.g3512.t1	CCAST.g4834.t1	C. angaria - C. castelli	0.271427	0.437408	44.809
CANGA.Cang_2012_03_13_00075.g3513.t1	CCAST.g4835.t1	C. angaria - C. castelli	0.422531	0.56718	46.8899
CANGA.Cang_2012_03_13_00075.g3514.t1	CCAST.g4836.t1	C. angaria - C. castelli	0.457164	0.592859	47.7634
CANGA.Cang_2012_03_13_00075.g3515.t1	CCAST.g6707.t1	C. angaria - C. castelli	0.530915	0.67988	46.4688
CANGA.Cang_2012_03_13_00076.g3523.t4	CCAST.g16441.t1	C. angaria - C. castelli	0.599765	0.771589	44.2391
CANGA.Cang_2012_03_13_00076.g3524.t1	CCAST.g16442.t1	C. angaria - C. castelli	0.755784	0.970777	40.0281
CANGA.Cang_2012_03_13_00076.g3526.t1	CCAST.g16444.t1	C. angaria - C. castelli	0.426403	0.594296	44.6226
CANGA.Cang_2012_03_13_00076.g3528.t1	CCAST.g16446.t1	C. angaria - C. castelli	0.143492	0.362505	39.6359
CANGA.Cang_2012_03_13_00076.g3529.t1	CCAST.g16447.t1	C. angaria - C. castelli	0.946433	1.14093	42.0273
CANGA.Cang_2012_03_13_00076.g3530.t1	CCAST.g16449.t1	C. angaria - C. castelli	0.513063	0.635824	49.025
CANGA.Cang_2012_03_13_00076.g3531.t1	CCAST.g16450.t1	C. angaria - C. castelli	0.32694	0.501425	43.9795
CANGA.Cang_2012_03_13_00076.g3532.t1	CCAST.g16451.t1	C. angaria - C. castelli	0.465293	0.612582	46.6324
CANGA.Cang_2012_03_13_00076.g3534.t1	CCAST.g11793.t1	C. angaria - C. castelli	0.732542	0.925016	42.2247
CANGA.Cang_2012_03_13_00076.g3535.t2	CCAST.g3341.t1	C. angaria - C. castelli	0.995133	1.20142	40.8772
CANGA.Cang_2012_03_13_00076.g3538.t2	CCAST.g10.t1	C. angaria - C. castelli	0.575626	0.673099	51.4919
CANGA.Cang_2012_03_13_00076.g3539.t2	CCAST.g3345.t1	C. angaria - C. castelli	0.360302	0.486961	48.6448
CANGA.Cang_2012_03_13_00076.g3540.t1	CCAST.g3346.t1	C. angaria - C. castelli	0.479405	0.61061	48.2014
CANGA.Cang_2012_03_13_00076.g3541.t1	CCAST.g3348.t1	C. angaria - C. castelli	0.516485	0.672974	45.7349
CANGA.Cang_2012_03_13_00076.g3542.t1	CCAST.g3349.t1	C. angaria - C. castelli	0.547123	0.781129	38.1734
CANGA.Cang_2012_03_13_00076.g3544.t1	CCAST.g3351.t1	C. angaria - C. castelli	0.474869	0.651117	43.8075
CANGA.Cang_2012_03_13_00076.g3546.t1	CCAST.g3355.t1	C. angaria - C. castelli	0.645887	0.805956	45.3857
CANGA.Cang_2012_03_13_00076.g3549.t1	CCAST.g17149.t1	C. angaria - C. castelli	0.427996	0.492142	54.7428
CANGA.Cang_2012_03_13_00076.g3550.t1	CCAST.g17150.t1	C. angaria - C. castelli	0.645493	0.793844	46.5288
CANGA.Cang_2012_03_13_00077.g3565.t1	CCAST.g14199.t1	C. angaria - C. castelli	0.307256	0.315617	60.1844
CANGA.Cang_2012_03_13_00077.g3566.t1	CCAST.g14198.t1	C. angaria - C. castelli	0.322717	0.439257	49.6319
CANGA.Cang_2012_03_13_00077.g3567.t1	CCAST.g14196.t1	C. angaria - C. castelli	0.309817	0.389142	53.2621
CANGA.Cang_2012_03_13_00077.g3568.t1	CCAST.g14195.t1	C. angaria - C. castelli	0.326694	0.37954	55.845
CANGA.Cang_2012_03_13_00077.g3569.t1	CCAST.g14194.t1	C. angaria - C. castelli	0.316063	0.441086	48.8043
CANGA.Cang_2012_03_13_00077.g3570.t1	CCAST.g14192.t1	C. angaria - C. castelli	0.333104	0.475912	47.0695
CANGA.Cang_2012_03_13_00077.g3573.t1	CCAST.g14188.t1	C. angaria - C. castelli	0.516708	0.650415	47.9572
CANGA.Cang_2012_03_13_00077.g3574.t1	CCAST.g14187.t4	C. angaria - C. castelli	0.425019	0.479422	55.6932
CANGA.Cang_2012_03_13_00077.g3576.t1	CCAST.g1969.t1	C. angaria - C. castelli	0.171184	0.421486	36.5838
CANGA.Cang_2012_03_13_00077.g3577.t1	CCAST.g1970.t1	C. angaria - C. castelli	0.295289	0.405488	50.2504
CANGA.Cang_2012_03_13_00077.g3578.t1	CCAST.g1971.t1	C. angaria - C. castelli	0.314399	0.37807	54.7891
CANGA.Cang_2012_03_13_00077.g3579.t1	CCAST.g1972.t2	C. angaria - C. castelli	0.435999	0.579751	46.9774
CANGA.Cang_2012_03_13_00077.g3580.t1	CCAST.g3415.t1	C. angaria - C. castelli	0.498241	0.621811	48.9461
CANGA.Cang_2012_03_13_00077.g3581.t1	CCAST.g3404.t1	C. angaria - C. castelli	0.525972	0.655584	48.3568
CANGA.Cang_2012_03_13_00078.g3592.t1	CCAST.g7421.t1	C. angaria - C. castelli	0.383746	0.530667	46.6682
CANGA.Cang_2012_03_13_00078.g3593.t1	CCAST.g8879.t1	C. angaria - C. castelli	0.268624	0.324889	55.5115
CANGA.Cang_2012_03_13_00078.g3599.t1	CCAST.g4620.t1	C. angaria - C. castelli	0.319639	0.565585	37.0087
CANGA.Cang_2012_03_13_00078.g3600.t1	CCAST.g4618.t1	C. angaria - C. castelli	0.233208	0.394243	45.2915
CANGA.Cang_2012_03_13_00078.g3604.t1	CCAST.g4615.t1	C. angaria - C. castelli	0.546986	0.785761	37.7082
CANGA.Cang_2012_03_13_00078.g3605.t1	CCAST.g4613.t1	C. angaria - C. castelli	0.355611	0.606623	36.5146
CANGA.Cang_2012_03_13_00078.g3606.t1	CCAST.g4612.t1	C. angaria - C. castelli	0.350119	0.598855	36.7366
CANGA.Cang_2012_03_13_00078.g3607.t1	CCAST.g4611.t1	C. angaria - C. castelli	0.272572	0.517264	37.131
CANGA.Cang_2012_03_13_00078.g3609.t1	CCAST.g4607.t1	C. angaria - C. castelli	0.268254	0.526531	35.8058
CANGA.Cang_2012_03_13_00078.g3610.t1	CCAST.g4606.t1	C. angaria - C. castelli	0.468536	0.662532	42.0763
CANGA.Cang_2012_03_13_00078.g3611.t1	CCAST.g4605.t1	C. angaria - C. castelli	0.334366	0.55205	39.7656
CANGA.Cang_2012_03_13_00078.g3612.t1	CCAST.g4602.t1	C. angaria - C. castelli	0.219644	0.479805	35.6221
CANGA.Cang_2012_03_13_00078.g3613.t1	CCAST.g4601.t1	C. angaria - C. castelli	0.140533	0.399542	35.7345
CANGA.Cang_2012_03_13_00078.g3614.t1	CCAST.g4600.t1	C. angaria - C. castelli	0.281515	0.435637	45.9659
CANGA.Cang_2012_03_13_00078.g3615.t1	CCAST.g4599.t1	C. angaria - C. castelli	0.207008	0.498255	32.5897
CANGA.Cang_2012_03_13_00078.g3617.t2	CCAST.g5592.t1	C. angaria - C. castelli	0.535572	0.605839	54.1456
CANGA.Cang_2012_03_13_00078.g3619.t2	CCAST.g12624.t1	C. angaria - C. castelli	0.435285	0.488918	55.7683
CANGA.Cang_2012_03_13_00078.g3620.t1	CCAST.g12625.t1	C. angaria - C. castelli	0.710533	0.820894	50.2346
CANGA.Cang_2012_03_13_00078.g3622.t1	CCAST.g2527.t1	C. angaria - C. castelli	0.884227	0.968466	52.7827
CANGA.Cang_2012_03_13_00079.g3630.t1	CCAST.g3967.t1	C. angaria - C. castelli	0.691741	0.865903	44.011
CANGA.Cang_2012_03_13_00079.g3632.t1	CCAST.g3966.t1	C. angaria - C. castelli	0.431726	0.613942	43.2253
CANGA.Cang_2012_03_13_00079.g3633.t1	CCAST.g3965.t1	C. angaria - C. castelli	0.471865	0.697512	38.9888
CANGA.Cang_2012_03_13_00079.g3634.t1	CCAST.g3964.t1	C. angaria - C. castelli	0.391232	0.580702	42.5178
CANGA.Cang_2012_03_13_00079.g3635.t1	CCAST.g3963.t1	C. angaria - C. castelli	0.794927	0.990788	41.8943
CANGA.Cang_2012_03_13_00079.g3636.t1	CCAST.g3962.t1	C. angaria - C. castelli	0.570064	0.633177	54.8436
CANGA.Cang_2012_03_13_00079.g3637.t1	CCAST.g3961.t2	C. angaria - C. castelli	0.457334	0.625175	44.6277
CANGA.Cang_2012_03_13_00079.g3638.t1	CCAST.g3960.t1	C. angaria - C. castelli	0.649424	0.830528	43.3338
CANGA.Cang_2012_03_13_00079.g3641.t3	CCAST.g3957.t1	C. angaria - C. castelli	0.284861	0.439433	45.9219
CANGA.Cang_2012_03_13_00079.g3648.t2	CCAST.g13625.t1	C. angaria - C. castelli	0.546205	0.680911	47.8598
CANGA.Cang_2012_03_13_00079.g3649.t1	CCAST.g13624.t1	C. angaria - C. castelli	0.63457	0.760202	48.7449
CANGA.Cang_2012_03_13_00079.g3651.t1	CCAST.g130.t1	C. angaria - C. castelli	0.692645	0.855645	45.0998
CANGA.Cang_2012_03_13_00079.g3652.t2	CCAST.g129.t1	C. angaria - C. castelli	0.562111	0.729365	44.6849
CANGA.Cang_2012_03_13_00079.g3653.t1	CCAST.g127.t1	C. angaria - C. castelli	0.488321	0.665151	43.7508
CANGA.Cang_2012_03_13_00079.g3655.t1	CCAST.g125.t1	C. angaria - C. castelli	0.582869	0.843421	35.5839
CANGA.Cang_2012_03_13_00079.g3656.t1	CCAST.g124.t1	C. angaria - C. castelli	0.360654	0.56535	41.0326
CANGA.Cang_2012_03_13_00079.g3659.t1	CCAST.g13068.t1	C. angaria - C. castelli	0.315838	0.517689	41.31
CANGA.Cang_2012_03_13_00079.g3660.t1	CCAST.g13069.t1	C. angaria - C. castelli	0.227751	0.451616	39.1626
CANGA.Cang_2012_03_13_00079.g3661.t1	CCAST.g13070.t1	C. angaria - C. castelli	0.239572	0.462345	39.2691
CANGA.Cang_2012_03_13_00079.g3663.t1	CCAST.g13071.t1	C. angaria - C. castelli	0.286331	0.340904	55.6766
CANGA.Cang_2012_03_13_00079.g3664.t1	CCAST.g13072.t1	C. angaria - C. castelli	0.241162	0.480563	37.6472
CANGA.Cang_2012_03_13_00079.g3665.t1	CCAST.g13073.t1	C. angaria - C. castelli	0.335441	0.479327	46.9643
CANGA.Cang_2012_03_13_00079.g3666.t2	CCAST.g13074.t1	C. angaria - C. castelli	0.446486	0.57252	48.7057
CANGA.Cang_2012_03_13_00079.g3667.t1	CCAST.g14494.t1	C. angaria - C. castelli	0.380264	0.547916	44.646
CANGA.Cang_2012_03_13_00080.g3669.t2	CCAST.g16411.t1	C. angaria - C. castelli	0.316901	0.570934	36.2199
CANGA.Cang_2012_03_13_00080.g3671.t1	CCAST.g16409.t1	C. angaria - C. castelli	0.403528	0.615409	40.3316
CANGA.Cang_2012_03_13_00080.g3672.t1	CCAST.g16408.t1	C. angaria - C. castelli	0.313861	0.520366	40.8561
CANGA.Cang_2012_03_13_00080.g3673.t1	CCAST.g4857.t1	C. angaria - C. castelli	0.268944	0.484186	40.0037
CANGA.Cang_2012_03_13_00080.g3674.t1	CCAST.g4858.t1	C. angaria - C. castelli	0.541155	0.771567	38.5239
CANGA.Cang_2012_03_13_00080.g3677.t1	CCAST.g4861.t1	C. angaria - C. castelli	0.361143	0.52238	45.2719
CANGA.Cang_2012_03_13_00080.g3678.t1	CCAST.g4862.t1	C. angaria - C. castelli	0.292706	0.430246	47.5834
CANGA.Cang_2012_03_13_00080.g3679.t1	CCAST.g4863.t1	C. angaria - C. castelli	0.478554	0.632715	45.962
CANGA.Cang_2012_03_13_00080.g3680.t2	CCAST.g4864.t3	C. angaria - C. castelli	0.244962	0.441465	41.8317
CANGA.Cang_2012_03_13_00080.g3682.t1	CCAST.g4865.t1	C. angaria - C. castelli	0.332593	0.570777	37.7658
CANGA.Cang_2012_03_13_00080.g3683.t1	CCAST.g4866.t1	C. angaria - C. castelli	0.32209	0.504208	43.2349
CANGA.Cang_2012_03_13_00080.g3684.t1	CCAST.g4867.t2	C. angaria - C. castelli	0.281004	0.478196	41.7645
CANGA.Cang_2012_03_13_00080.g3686.t1	CCAST.g4869.t1	C. angaria - C. castelli	0.292827	0.490795	41.6888
CANGA.Cang_2012_03_13_00080.g3688.t2	CCAST.g4870.t1	C. angaria - C. castelli	0.322236	0.561655	37.6454
CANGA.Cang_2012_03_13_00080.g3689.t1	CCAST.g4873.t1	C. angaria - C. castelli	0.620336	0.803618	43.1214
CANGA.Cang_2012_03_13_00080.g3690.t1	CCAST.g4874.t1	C. angaria - C. castelli	0.293305	0.500528	40.7861
CANGA.Cang_2012_03_13_00080.g3691.t1	CCAST.g4875.t1	C. angaria - C. castelli	0.487653	0.684877	41.7614
CANGA.Cang_2012_03_13_00080.g3692.t1	CCAST.g4877.t1	C. angaria - C. castelli	0.286649	0.438304	46.2065
CANGA.Cang_2012_03_13_00080.g3693.t1	CCAST.g4878.t1	C. angaria - C. castelli	0.557376	0.725514	44.5986
CANGA.Cang_2012_03_13_00080.g3694.t1	CCAST.g4879.t1	C. angaria - C. castelli	0.376306	0.501139	48.8229
CANGA.Cang_2012_03_13_00080.g3695.t1	CCAST.g4880.t1	C. angaria - C. castelli	0.295174	0.514216	39.6331
CANGA.Cang_2012_03_13_00080.g3697.t1	CCAST.g4881.t1	C. angaria - C. castelli	0.275626	0.492547	39.84
CANGA.Cang_2012_03_13_00080.g3698.t1	CCAST.g4882.t1	C. angaria - C. castelli	0.796879	0.907067	50.2515
CANGA.Cang_2012_03_13_00080.g3699.t1	CCAST.g4883.t1	C. angaria - C. castelli	0.319648	0.533552	40.1343
CANGA.Cang_2012_03_13_00080.g3700.t2	CCAST.g4884.t1	C. angaria - C. castelli	0.241248	0.492942	36.448
CANGA.Cang_2012_03_13_00080.g3701.t1	CCAST.g16406.t1	C. angaria - C. castelli	0.325905	0.492493	44.7499
CANGA.Cang_2012_03_13_00080.g3702.t1	CCAST.g16405.t1	C. angaria - C. castelli	0.395978	0.514849	49.4044
CANGA.Cang_2012_03_13_00080.g3705.t1	CCAST.g16400.t1	C. angaria - C. castelli	0.457551	0.653318	41.9035
CANGA.Cang_2012_03_13_00080.g3706.t1	CCAST.g16399.t1	C. angaria - C. castelli	0.28676	0.516071	38.6314
CANGA.Cang_2012_03_13_00080.g3708.t1	CCAST.g16397.t1	C. angaria - C. castelli	0.0688297	0.199707	48.2333
CANGA.Cang_2012_03_13_00080.g3709.t1	CCAST.g16396.t1	C. angaria - C. castelli	0.262276	0.467356	40.9951
CANGA.Cang_2012_03_13_00080.g3710.t1	CCAST.g16395.t1	C. angaria - C. castelli	0.224558	0.447288	39.2734
CANGA.Cang_2012_03_13_00080.g3711.t1	CCAST.g16394.t1	C. angaria - C. castelli	0.291495	0.457411	44.8154
CANGA.Cang_2012_03_13_00081.g3713.t1	CCAST.g1485.t1	C. angaria - C. castelli	0.414042	0.573555	45.44
CANGA.Cang_2012_03_13_00081.g3716.t1	CCAST.g1487.t1	C. angaria - C. castelli	0.318573	0.487795	44.4929
CANGA.Cang_2012_03_13_00081.g3717.t2	CCAST.g1488.t1	C. angaria - C. castelli	0.332887	0.499408	44.7564
CANGA.Cang_2012_03_13_00081.g3720.t1	CCAST.g18381.t1	C. angaria - C. castelli	0.263652	0.459007	41.9437
CANGA.Cang_2012_03_13_00081.g3721.t1	CCAST.g18380.t1	C. angaria - C. castelli	0.367458	0.513928	46.7122
CANGA.Cang_2012_03_13_00081.g3723.t1	CCAST.g18378.t1	C. angaria - C. castelli	0.494681	0.649366	45.9109
CANGA.Cang_2012_03_13_00081.g3724.t1	CCAST.g18377.t1	C. angaria - C. castelli	0.210832	0.422165	40.3851
CANGA.Cang_2012_03_13_00081.g3725.t1	CCAST.g18376.t1	C. angaria - C. castelli	0.421319	0.538134	49.6051
CANGA.Cang_2012_03_13_00081.g3726.t1	CCAST.g18375.t1	C. angaria - C. castelli	0.240508	0.417563	43.7288
CANGA.Cang_2012_03_13_00081.g3727.t1	CCAST.g18374.t1	C. angaria - C. castelli	0.452618	0.650447	41.7023
CANGA.Cang_2012_03_13_00081.g3728.t1	CCAST.g18373.t1	C. angaria - C. castelli	0.284083	0.548691	35.1882
CANGA.Cang_2012_03_13_00081.g3729.t1	CCAST.g18372.t1	C. angaria - C. castelli	0.393108	0.595733	41.2345
CANGA.Cang_2012_03_13_00081.g3731.t1	CCAST.g18369.t1	C. angaria - C. castelli	0.302091	0.487027	42.96
CANGA.Cang_2012_03_13_00081.g3732.t4	CCAST.g18367.t1	C. angaria - C. castelli	0.354622	0.522351	44.6385
CANGA.Cang_2012_03_13_00081.g3733.t1	CCAST.g18366.t1	C. angaria - C. castelli	0.312155	0.456714	46.8987
CANGA.Cang_2012_03_13_00081.g3734.t1	CCAST.g18365.t1	C. angaria - C. castelli	0.52372	0.705454	43.2724
CANGA.Cang_2012_03_13_00081.g3735.t1	CCAST.g18363.t1	C. angaria - C. castelli	0.221089	0.443902	39.2652
CANGA.Cang_2012_03_13_00081.g3736.t1	CCAST.g18362.t1	C. angaria - C. castelli	0.265211	0.431359	44.7928
CANGA.Cang_2012_03_13_00081.g3737.t1	CCAST.g18361.t1	C. angaria - C. castelli	0.233327	0.443739	40.475
CANGA.Cang_2012_03_13_00081.g3738.t1	CCAST.g18360.t1	C. angaria - C. castelli	0.333961	0.48936	45.8412
CANGA.Cang_2012_03_13_00081.g3739.t1	CCAST.g18359.t1	C. angaria - C. castelli	0.35034	0.596207	37.0164
CANGA.Cang_2012_03_13_00081.g3740.t1	CCAST.g18358.t1	C. angaria - C. castelli	0.251051	0.434607	43.0947
CANGA.Cang_2012_03_13_00081.g3742.t2	CCAST.g18357.t1	C. angaria - C. castelli	0.308768	0.519624	40.4316
CANGA.Cang_2012_03_13_00081.g3743.t1	CCAST.g18356.t2	C. angaria - C. castelli	0.818386	0.98334	44.9092
CANGA.Cang_2012_03_13_00081.g3746.t1	CCAST.g9777.t1	C. angaria - C. castelli	0.541083	0.707687	44.7483
CANGA.Cang_2012_03_13_00081.g3752.t1	CCAST.g9773.t1	C. angaria - C. castelli	0.409909	0.593152	43.1252
CANGA.Cang_2012_03_13_00081.g3753.t1	CCAST.g9772.t1	C. angaria - C. castelli	0.345579	0.529777	43.032
CANGA.Cang_2012_03_13_00081.g3755.t1	CCAST.g9771.t1	C. angaria - C. castelli	0.237772	0.446678	40.6218
CANGA.Cang_2012_03_13_00081.g3756.t1	CCAST.g9770.t1	C. angaria - C. castelli	0.342572	0.561801	39.6149
[truncated: 136,394 more rows]
