# Supplementary material for: Phylogenomic timetree-calibrated speciation clocks for Caenorhabditis nematodes reveal slow but disproportionate accumulation of post-zygotic reproductive isolation
Source: PLoS Genet. 2025 Sep 11;21(9):e1011852. doi: 10.1371/journal.pgen.1011852 (PMC12440214; doi:10.1371/journal.pgen.1011852)
Supplement: S4 Table — (XLSX) [file pgen.1011852.s004.xlsx]

## Sheet: Table S4
Species 1	Species 2	Median KA	Median KS	# of Ortholog Pairs for KA and KS	Divergence Time Based on KA (millions of generations)
C. niphades	C. yunquensis	0.101638	1.47489	11146	521.414
C. niphades	C. macrosperma	0.102077	1.4794	11257	523.852
C. niphades	C. becei	0.10278	1.52069	11374	527.766
C. niphades	C. waitukubuli	0.104099	1.56731	8608	535.101
C. niphades	C. panamensis	0.104724	1.69353	11174	538.579
C. niphades	C. nouraguensis	0.104959	1.56487	11425	539.885
C. niphades	C. sulstoni	0.106644	1.38262	11395	549.257
C. niphades	C. sp. 54	0.108321	2.23009	10478	558.584
C. niphades	C. afra	0.111491	1.45361	11297	576.213
C. niphades	C. japonica	0.113395	1.80504	8416	586.803
C. niphades	C. imperialis	0.114853	1.76403	11104	594.911
C. niphades	C. sp. 49	0.115017	1.78507	9874	595.822
C. niphades	C. remanei	0.115379	2.25618	10382	597.837
C. niphades	C. latens	0.116739	2.23143	9951	605.402
C. niphades	C. sp. 33	0.117394	2.39131	10853	609.043
C. niphades	C. elegans	0.117721	2.47081	10857	610.86
C. niphades	C. sp. 48	0.118656	2.31869	10640	616.065
C. niphades	C. sp. 25	0.118765	1.9533	11140	616.669
C. niphades	C. doughertyi	0.118953	2.5559	10810	617.714
C. niphades	C. oiwi	0.119331	1.99275	10280	619.814
C. niphades	C. wallacei	0.119412	2.59126	11075	620.268
C. niphades	C. sp. 51	0.119496	2.47188	10818	620.734
C. niphades	C. brenneri	0.119618	2.38191	7207	621.412
C. niphades	C. kamaaina	0.120113	2.19671	10791	624.165
C. niphades	C. tropicalis	0.120883	2.40584	10118	628.446
C. niphades	C. zanzibari	0.121697	2.24765	10890	632.973
C. niphades	C. sinica	0.122175	2.22538	10262	635.632
C. niphades	C. tribulationis	0.12241	2.0068	10963	636.942
C. niphades	C. nigoni	0.123919	2.29249	10837	645.333
C. niphades	C. briggsae	0.124916	2.33482	10895	650.878
C. niphades	C. inopinata	0.129542	2.44461	10429	676.606
C. niphades	C. sp. 45	0.169616	5.79444	8117	899.486
C. niphades	C. uteleia	0.181013	13.5931	9456	962.876
C. niphades	C. portoensis	0.188404	13.9776	9136	1003.98
C. niphades	C. sp. 27	0.189139	12.2959	9340	1008.07
C. niphades	C. virilis	0.194241	19.8224	9090	1036.44
C. niphades	C. astrocarya	0.198621	16.9496	8901	1060.81
C. auriculariae	C. monodelphis	0.201025	4.37899	9239	1074.17
C. niphades	C. sp. 2	0.203709	266.443	9006	1089.1
C. niphades	C. dolens	0.205466	26.4555	8407	1098.88
C. niphades	C. sp. 30	0.205777	28.9614	8964	1100.61
C. niphades	C. drosophilae	0.205809	120.964	8910	1100.79
C. niphades	C. quiockensis	0.208641	31.479	8831	1116.53
C. niphades	C. agridulce	0.209595	80.6318	8370	1121.84
C. niphades	C. sp. 56	0.211351	57.5562	8643	1131.61
C. niphades	C. bovis	0.211448	13.4944	8555	1132.15
C. niphades	C. castelli	0.211971	700.247	8781	1135.06
C. niphades	C. sp. 8	0.212957	32.5096	8757	1140.54
C. niphades	C. angaria	0.215404	49.0867	6209	1154.15
C. niphades	C. plicata	0.24063	3341.82	8410	1294.45
C. auriculariae	C. sp. 45	0.25597	67.3249	6852	1379.76
C. auriculariae	C. portoensis	0.258217	136.99	8268	1392.27
C. auriculariae	C. bovis	0.258325	65.9176	8098	1392.87
C. auriculariae	C. sp. 27	0.261927	59.1989	8173	1412.9
C. auriculariae	C. virilis	0.263671	141.117	8304	1422.6
C. auriculariae	C. waitukubuli	0.264031	25.3444	5749	1424.6
C. auriculariae	C. astrocarya	0.265295	3417.06	8242	1431.63
C. auriculariae	C. dolens	0.266056	3288.95	7822	1435.86
C. auriculariae	C. sp. 2	0.266243	3721.63	8397	1436.9
C. auriculariae	C. quiockensis	0.267103	3440.39	8333	1441.68
C. auriculariae	C. drosophilae	0.267999	3643.48	8220	1446.67
C. auriculariae	C. japonica	0.268495	36.6201	6019	1449.43
C. auriculariae	C. sp. 30	0.268973	3363.81	8297	1452.08
C. auriculariae	C. castelli	0.269145	3682.12	8251	1453.05
C. auriculariae	C. sp. 8	0.270015	3323.63	8257	1457.88
C. auriculariae	C. sp. 56	0.270248	3582.98	8115	1459.18
C. auriculariae	C. uteleia	0.27065	3375.38	8244	1461.41
C. auriculariae	C. yunquensis	0.270877	30.9684	7969	1462.67
C. auriculariae	C. agridulce	0.27096	3578.43	7817	1463.14
C. auriculariae	C. imperialis	0.271228	49.4541	8014	1464.62
C. auriculariae	C. remanei	0.271518	130.893	7716	1466.24
C. auriculariae	C. becei	0.271997	35.0773	8132	1468.9
C. auriculariae	C. sp. 54	0.272636	1034.54	7619	1472.46
C. auriculariae	C. panamensis	0.272814	48.0774	8104	1473.45
C. auriculariae	C. tropicalis	0.272902	76.1862	7490	1473.94
C. auriculariae	C. parvicauda	0.272975	46.1212	7752	1474.34
C. auriculariae	C. sulstoni	0.273061	27.4464	8192	1474.82
C. auriculariae	C. nouraguensis	0.273356	29.8942	8138	1476.46
C. auriculariae	C. sp. 49	0.27354	34.5459	7106	1477.48
C. auriculariae	C. macrosperma	0.273657	25.4692	8095	1478.13
C. auriculariae	C. sp. 48	0.273809	129.434	7868	1478.98
C. auriculariae	C. angaria	0.274029	280.625	5446	1480.2
C. auriculariae	C. sp. 51	0.274115	293.839	8029	1480.68
C. niphades	C. auriculariae	0.274144	23.0194	8074	1480.84
C. auriculariae	C. kamaaina	0.274261	53.412	7878	1481.49
C. auriculariae	C. elegans	0.27464	478.406	8230	1483.6
C. auriculariae	C. oiwi	0.274988	34.4625	7693	1485.54
C. auriculariae	C. brenneri	0.274996	82.9095	5250	1485.59
C. auriculariae	C. doughertyi	0.275093	2516.66	7963	1486.12
C. auriculariae	C. afra	0.275185	31.309	8125	1486.63
C. auriculariae	C. wallacei	0.275297	3380.25	8235	1487.26
C. auriculariae	C. sp. 33	0.275404	2463.17	8021	1487.85
C. auriculariae	C. sp. 25	0.275861	57.0105	8148	1490.4
C. auriculariae	C. zanzibari	0.276092	76.6234	8121	1491.68
C. auriculariae	C. sinica	0.276331	76.0678	7511	1493.01
C. auriculariae	C. tribulationis	0.276499	48.9221	8172	1493.95
C. auriculariae	C. latens	0.276782	80.7342	7520	1495.52
C. auriculariae	C. nigoni	0.276925	84.773	8010	1496.31
C. niphades	C. monodelphis	0.27807	63.0436	8190	1502.68
C. auriculariae	C. briggsae	0.278949	110.498	8133	1507.57
C. auriculariae	C. plicata	0.279928	3555.51	7943	1513.02
C. auriculariae	C. inopinata	0.280436	98.0161	8309	1515.84
C. niphades	C. parvicauda	0.290292	52.4575	7728	1570.65
