# Supplementary material for: Phylogenomic timetree-calibrated speciation clocks for Caenorhabditis nematodes reveal slow but disproportionate accumulation of post-zygotic reproductive isolation
Source: PLoS Genet. 2025 Sep 11;21(9):e1011852. doi: 10.1371/journal.pgen.1011852 (PMC12440214; doi:10.1371/journal.pgen.1011852)
Supplement: S5 Table — (XLSX) [file pgen.1011852.s005.xlsx]

## Sheet: Table S5
Latest_viable_stage		prezygotic_RI		postzygotic_RI		F1_RI
species_pair	div_time_mgens	species_pair	div_time_mgens	species_pair	div_time_mgens	species_pair	div_time_mgens
latens-remanei	49.63	latens-remanei	49.63	latens-remanei	49.63	latens-remanei	49.63
briggsae-nigoni	57.05	briggsae-nigoni	57.05	briggsae-nigoni	57.05	briggsae-nigoni	57.05
drosophilae-sp2	84.4	angaria-castelli	95.85	angaria-castelli	95.85	drosophilae-sp2	84.4
angaria-castelli	95.85	becei-nouraguensis	97.7	becei-nouraguensis	97.7	angaria-castelli	95.85
becei-nouraguensis	97.7	dolens-quiockensis	105.55	dolens-quiockensis	105.55	becei-nouraguensis	97.7
kamaaina-oiwi	99.81	tribulationis-zanzibari	174.29	tribulationis-zanzibari	174.29	kamaaina-oiwi	99.81
dolens-quiockensis	105.55	afra-sulstoni	204.62	afra-sulstoni	204.62	dolens-quiockensis	105.55
tribulationis-zanzibari	174.29	tropicalis-wallacei	221.28	tropicalis-wallacei	221.28	tribulationis-zanzibari	174.29
afra-sulstoni	204.62	panamensis-waitukubuli	230.05	panamensis-waitukubuli	230.05	afra-sulstoni	204.62
tropicalis-wallacei	221.28	brenneri-doughertyi	368.52	brenneri-doughertyi	368.52	tropicalis-wallacei	221.28
panamensis-waitukubuli	230.05	macrosperma-yunquensis	386.85	macrosperma-yunquensis	386.85	panamensis-waitukubuli	230.05
brenneri-doughertyi	368.52	elegans-inopinata	427.58	elegans-imperialis	713.02	brenneri-doughertyi	368.52
macrosperma-yunquensis	386.85	astrocarya-guadeloupensis	1094.71			macrosperma-yunquensis	386.85
elegans-inopinata	427.58					elegans-inopinata	427.58
japonica-sinica	713.02					japonica-sinica	713.02
astrocarya-guadeloupensis	1094.71					astrocarya-guadeloupensis	1094.71
