# Supplementary material for: Phylogenomic timetree-calibrated speciation clocks for Caenorhabditis nematodes reveal slow but disproportionate accumulation of post-zygotic reproductive isolation
Source: PLoS Genet. 2025 Sep 11;21(9):e1011852. doi: 10.1371/journal.pgen.1011852 (PMC12440214; doi:10.1371/journal.pgen.1011852)
Supplement: S6 Table — (XLSX) [file pgen.1011852.s006.xlsx]

## Sheet: Table S6
	Conspecifics set to 0				Excluding conspecifics
RI class	a	b	T*RI=0.5	T*RI=0.95	a	b	T*RI=0.5	T*RI=0.95
Pre-mating	6.52e03 ±1.30e04	8.31e-03 ±1.98e-03	1056.8	1411.1	6.52e03 ±1.3e04	8.31e-03 ±2.02e-03	1056.8	1411.1
Pre-zygotic	8.02 ±3.72	3.00e-03 ±8.44e-04	697.5	1683.7	7.59 ±3.61	2.90e-03 ±8.63e-04	700.2	1717.2
Post-zygotic	1.40e04 ±1.05e04	0.19 ±1.46e-02	49.1	64.3	1.40e04 ±1.08e04	0.19 ±1.49e-02	49.1	64.3
F1	1.38e04 ±1.00e04	0.19 ±1.41e-02	49.2	64.3	1.41e04 ±6.89e03	0.19 ±9.46e-03	49.2	64.3
F2**	---	---	---	---	---	---	---	---
